# Supplementary material for: Evolution of Cellular Organization Along the First Branches of the Tree of Life
Source: J Mol Evol. 2024 Jul 17;92(5):618–23. doi: 10.1007/s00239-024-10188-7 (PMC11458647; doi:10.1007/s00239-024-10188-7)
Supplement: Supplementary file 1 — Supplementary file1 (XLSX 104 KB) [file 239_2024_10188_MOESM1_ESM.xlsx]

## Sheet: LUCA_proteome
EggNOG Cluster	Uniprot Accession	Generic GO Term	Associated GO terms (unprocessed)
COG0013	P00957	GO:0016020	GO:0000049; GO:0001217; GO:0002161; GO:0002196; GO:0004813; GO:0005524; GO:0005829; GO:0006400; GO:0006419; GO:0008270; GO:0016020; GO:0016597; GO:0042802; GO:0045892
COG0020	P60472	GO:0051301	GO:0000287; GO:0002094; GO:0005737; GO:0005829; GO:0007049; GO:0008360; GO:0008834; GO:0009252; GO:0016094; GO:0030145; GO:0036094; GO:0043164; GO:0051301; GO:0071555
COG0035	P0A8F0	GO:0016020	GO:0000287; GO:0004845; GO:0005525; GO:0005737; GO:0005829; GO:0006223; GO:0016020; GO:0042802; GO:0044206; GO:0097216
COG0049	P02359	GO:0016020	GO:0000028; GO:0000049; GO:0002181; GO:0003729; GO:0003735; GO:0005737; GO:0005829; GO:0005840; GO:0006412; GO:0016020; GO:0017148; GO:0019843; GO:0022627
COG0072	P07395	GO:0016020	GO:0000049; GO:0000287; GO:0004826; GO:0005524; GO:0005829; GO:0006432; GO:0009328; GO:0016020; GO:0042802
COG0073	P00959	GO:0016020	GO:0000049; GO:0004825; GO:0005524; GO:0005829; GO:0006431; GO:0008270; GO:0016020
COG0073	P07395	GO:0016020	GO:0000049; GO:0000287; GO:0004826; GO:0005524; GO:0005829; GO:0006432; GO:0009328; GO:0016020; GO:0042802
COG0112	P0A825	GO:0016020	GO:0004372; GO:0005737; GO:0005829; GO:0006546; GO:0006564; GO:0006565; GO:0006730; GO:0008270; GO:0008732; GO:0016020; GO:0019264; GO:0030170; GO:0035999; GO:0042802; GO:0046653; GO:0046655; GO:0070905
COG0162	P0AGJ9	GO:0016020	GO:0003723; GO:0004831; GO:0005524; GO:0005829; GO:0006437; GO:0016020; GO:0043039
COG0167	P0A7E1	GO:0016020	GO:0004152; GO:0005829; GO:0005886; GO:0006207; GO:0009220; GO:0010181; GO:0016020; GO:0044205; GO:0106430
COG0174	P15106	GO:0016020	GO:0004356; GO:0005524; GO:0005737; GO:0006542; GO:0016020; GO:0019740; GO:0046872
COG0174	P77961	GO:0016020	GO:0004356; GO:0005524; GO:0005737; GO:0006542; GO:0016020; GO:0019740; GO:0046872
COG0174	O66514	GO:0016020	GO:0004356; GO:0005524; GO:0005737; GO:0006542; GO:0016020; GO:0019740; GO:0046872
COG0174	P05457	GO:0016020	GO:0004356; GO:0005524; GO:0005737; GO:0006542; GO:0009399; GO:0016020; GO:0019740; GO:0046872
COG0174	Q9KNJ2	GO:0016020	GO:0004356; GO:0005524; GO:0005737; GO:0006542; GO:0016020; GO:0019740; GO:0046872
COG0174	P43794	GO:0016020	GO:0004356; GO:0005524; GO:0005737; GO:0006542; GO:0016020; GO:0019740; GO:0046872
COG0174	P9WN39	GO:0016020	GO:0000287; GO:0001968; GO:0004356; GO:0005524; GO:0005576; GO:0005737; GO:0005829; GO:0005886; GO:0006542; GO:0009274; GO:0010756; GO:0016020; GO:0019740; GO:0035375; GO:0051260
COG0174	P0A9C5	GO:0016020	GO:0004356; GO:0005524; GO:0005737; GO:0005829; GO:0006542; GO:0009314; GO:0016020; GO:0019676; GO:0019740; GO:0042802; GO:0046872
COG0174	P94845	GO:0016020	GO:0004356; GO:0005524; GO:0005737; GO:0006542; GO:0016020; GO:0019740; GO:0046872
COG0189	O07544	GO:0016020	GO:0003824; GO:0005524; GO:0016020; GO:0030435; GO:0042601
COG0189	O07545	GO:0016020	GO:0016020; GO:0030435; GO:0042601
COG0202	P0A7Z4	GO:0016020	GO:0000345; GO:0003677; GO:0003899; GO:0005737; GO:0005829; GO:0006352; GO:0008023; GO:0009408; GO:0016020; GO:0031564; GO:0032784; GO:0036460; GO:0042128; GO:0044780; GO:0046983; GO:0048870; GO:0055072; GO:0071973; GO:0090605; GO:2000142
COG0206	P45500	GO:0051301; GO:0043093	GO:0000917; GO:0000935; GO:0003924; GO:0005525; GO:0005737; GO:0032153; GO:0043093; GO:0051258; GO:0051301; GO:0090529
COG0206	P45482	GO:0043093	GO:0000917; GO:0003924; GO:0005525; GO:0005737; GO:0032153; GO:0043093; GO:0051258
COG0206	P57308	GO:0043093	GO:0000917; GO:0003924; GO:0005525; GO:0005737; GO:0032153; GO:0043093; GO:0051258
COG0206	P73456	GO:0051301; GO:0043093	GO:0000917; GO:0003924; GO:0005525; GO:0005737; GO:0032153; GO:0032506; GO:0042802; GO:0043093; GO:0051258; GO:0051301
COG0206	Q59692	GO:0043093	GO:0000917; GO:0003924; GO:0005525; GO:0005737; GO:0032153; GO:0043093; GO:0051258
COG0206	Q5HQ06	GO:0043093	GO:0000917; GO:0003924; GO:0005525; GO:0005737; GO:0032153; GO:0043093; GO:0051258
COG0206	Q8CPK4	GO:0043093	GO:0000917; GO:0003924; GO:0005525; GO:0005737; GO:0032153; GO:0043093; GO:0051258
COG0206	P0CAU9	GO:0043093	GO:0000917; GO:0003924; GO:0005525; GO:0005737; GO:0032153; GO:0043093; GO:0051258
COG0206	P94337	GO:0043093	GO:0000917; GO:0003924; GO:0005525; GO:0005737; GO:0032153; GO:0043093; GO:0051258
COG0206	O51929	GO:0043093	GO:0000917; GO:0003924; GO:0005525; GO:0005737; GO:0032153; GO:0043093; GO:0051258
COG0206	P0A9A7	GO:0043093	GO:0000917; GO:0003924; GO:0005525; GO:0005737; GO:0032153; GO:0043093; GO:0051258
COG0206	P17865	GO:0051301; GO:0043093	GO:0000917; GO:0003924; GO:0005525; GO:0005737; GO:0030428; GO:0032153; GO:0042802; GO:0043093; GO:0051258; GO:0051301
COG0206	O66809	GO:0051301; GO:0043093	GO:0000917; GO:0003924; GO:0005525; GO:0005737; GO:0032153; GO:0043093; GO:0051258; GO:0051301
COG0206	Q89AQ5	GO:0043093	GO:0000917; GO:0003924; GO:0005525; GO:0005737; GO:0032153; GO:0043093; GO:0051258
COG0206	O08439	GO:0043093	GO:0000917; GO:0003924; GO:0005525; GO:0005737; GO:0032153; GO:0043093; GO:0051258
COG0206	Q83F12	GO:0051301; GO:0043093	GO:0000917; GO:0003924; GO:0005525; GO:0005737; GO:0032153; GO:0043093; GO:0051258; GO:0051301
COG0206	O08466	GO:0043093	GO:0000917; GO:0003924; GO:0005525; GO:0005737; GO:0032153; GO:0043093; GO:0051258
COG0206	P47466	GO:0051301; GO:0043093	GO:0000917; GO:0003924; GO:0005525; GO:0005737; GO:0032153; GO:0043093; GO:0051258; GO:0051301
COG0206	O08398	GO:0051301; GO:0043093	GO:0000917; GO:0003924; GO:0005525; GO:0005737; GO:0032153; GO:0043093; GO:0051258; GO:0051301
COG0206	O83405	GO:0043093	GO:0000917; GO:0003924; GO:0005525; GO:0005737; GO:0032153; GO:0043093; GO:0051258
COG0206	Q74JY1	GO:0043093	GO:0000917; GO:0003924; GO:0005525; GO:0005737; GO:0032153; GO:0043093; GO:0051258
COG0206	Q68W73	GO:0043093	GO:0000917; GO:0003924; GO:0005525; GO:0005737; GO:0032153; GO:0043093; GO:0051258
COG0206	P30327	GO:0043093	GO:0000917; GO:0003924; GO:0005525; GO:0005737; GO:0032153; GO:0043093; GO:0051258
COG0206	P45484	GO:0043093	GO:0000917; GO:0003924; GO:0005525; GO:0005737; GO:0032153; GO:0043093; GO:0051258
COG0206	Q9K9T7	GO:0043093	GO:0000917; GO:0003924; GO:0005525; GO:0005737; GO:0032153; GO:0043093; GO:0051258
COG0206	Q9CCE4	GO:0043093	GO:0000917; GO:0003924; GO:0005525; GO:0005737; GO:0032153; GO:0043093; GO:0051258
COG0206	Q50318	GO:0043093	GO:0000917; GO:0003924; GO:0005525; GO:0005737; GO:0032153; GO:0043093; GO:0051258
COG0206	Q9ZCQ3	GO:0043093	GO:0000917; GO:0003924; GO:0005525; GO:0005737; GO:0032153; GO:0043093; GO:0051258
COG0206	Q4UMT7	GO:0043093	GO:0000917; GO:0003924; GO:0005525; GO:0005737; GO:0032153; GO:0043093; GO:0051258
COG0206	Q1RHL2	GO:0043093	GO:0000917; GO:0003924; GO:0005525; GO:0005737; GO:0032153; GO:0043093; GO:0051258
COG0206	O30992	GO:0043093	GO:0000917; GO:0003924; GO:0005525; GO:0005737; GO:0032153; GO:0043093; GO:0051258
COG0206	Q9ALA3	GO:0043093	GO:0000917; GO:0003924; GO:0005525; GO:0005737; GO:0032153; GO:0043093; GO:0051258
COG0206	A0A0H2ZNE0	GO:0043093	GO:0000917; GO:0003924; GO:0005525; GO:0005737; GO:0032153; GO:0043093; GO:0051258
COG0206	P45499	GO:0043093	GO:0000917; GO:0003924; GO:0005525; GO:0005737; GO:0032153; GO:0043093; GO:0051258
COG0206	A5U4H7	GO:0043093	GO:0000917; GO:0003924; GO:0005525; GO:0005737; GO:0032153; GO:0043093; GO:0051258
COG0206	Q3BK72	GO:0043093	GO:0003924; GO:0005525; GO:0005737; GO:0005874; GO:0007017; GO:0016887; GO:0032153; GO:0043093; GO:0051258; GO:0090529
COG0206	V6F5E5	GO:0043093	GO:0000917; GO:0003924; GO:0005525; GO:0005737; GO:0005874; GO:0007017; GO:0032153; GO:0043093; GO:0051258
COG0206	P45069	GO:0051301; GO:0043093	GO:0000917; GO:0003924; GO:0005525; GO:0005737; GO:0032153; GO:0043093; GO:0051258; GO:0051301
COG0206	P9WN95	GO:0051301; GO:0043093	GO:0000287; GO:0000917; GO:0000921; GO:0003924; GO:0005525; GO:0005737; GO:0005886; GO:0032153; GO:0043093; GO:0045787; GO:0051258; GO:0051301
COG0206	P0A9A6	GO:0051301; GO:0043093	GO:0000917; GO:0003924; GO:0005525; GO:0005737; GO:0032153; GO:0042802; GO:0043093; GO:0051258; GO:0051301; GO:1990586
COG0206	P0A9A8	GO:0043093	GO:0000917; GO:0003924; GO:0005525; GO:0005737; GO:0032153; GO:0043093; GO:0051258
COG0206	P56097	GO:0051301; GO:0043093	GO:0000917; GO:0003924; GO:0005525; GO:0005737; GO:0032153; GO:0043093; GO:0051258; GO:0051301
COG0206	Q9ZKM2	GO:0043093	GO:0000917; GO:0003924; GO:0005525; GO:0005737; GO:0032153; GO:0043093; GO:0051258
COG0206	Q2FZ89	GO:0051301; GO:0043093	GO:0000917; GO:0003924; GO:0005525; GO:0005737; GO:0032153; GO:0043093; GO:0051258; GO:0051301
COG0240	Q9ZBS0	GO:0008654	GO:0005829; GO:0005975; GO:0006072; GO:0006650; GO:0008654; GO:0009331; GO:0046167; GO:0046168; GO:0047952; GO:0051287
COG0240	Q0S2F8	GO:0008654	GO:0005975; GO:0006650; GO:0008654; GO:0009331; GO:0046167; GO:0046168; GO:0047952; GO:0051287
COG0240	Q0SE35	GO:0008654	GO:0005975; GO:0006650; GO:0008654; GO:0009331; GO:0046167; GO:0046168; GO:0047952; GO:0051287
COG0240	Q8YWC2	GO:0008654	GO:0005975; GO:0006650; GO:0008654; GO:0009331; GO:0046167; GO:0046168; GO:0047952; GO:0051287
COG0240	Q2J6X6	GO:0008654	GO:0005975; GO:0006650; GO:0008654; GO:0009331; GO:0046167; GO:0046168; GO:0047952; GO:0051287
COG0240	P73033	GO:0008654	GO:0005829; GO:0005975; GO:0006072; GO:0006650; GO:0008654; GO:0009331; GO:0046167; GO:0046168; GO:0047952; GO:0051287
COG0240	Q935Z2	GO:0008654	GO:0005975; GO:0006650; GO:0008654; GO:0009331; GO:0046167; GO:0046168; GO:0047952; GO:0051287
COG0240	A4YK34	GO:0008654	GO:0005975; GO:0006650; GO:0008654; GO:0009331; GO:0046167; GO:0046168; GO:0047952; GO:0051287
COG0240	Q24VA4	GO:0008654	GO:0005975; GO:0006650; GO:0008654; GO:0009331; GO:0046167; GO:0046168; GO:0047952; GO:0051287
COG0240	Q81SW8	GO:0008654	GO:0005975; GO:0006650; GO:0008654; GO:0009331; GO:0046167; GO:0046168; GO:0047952; GO:0051287
COG0240	Q47IF9	GO:0008654	GO:0005975; GO:0006650; GO:0008654; GO:0009331; GO:0046167; GO:0046168; GO:0047952; GO:0051287
COG0240	Q88FC9	GO:0008654	GO:0005975; GO:0006650; GO:0008654; GO:0009331; GO:0046167; GO:0046168; GO:0047952; GO:0051287
COG0240	Q9PCH7	GO:0008654	GO:0005975; GO:0006650; GO:0008654; GO:0009331; GO:0046167; GO:0046168; GO:0047952; GO:0051287
COG0240	P61749	GO:0008654	GO:0005975; GO:0006650; GO:0008654; GO:0009331; GO:0046167; GO:0046168; GO:0047952; GO:0051287
COG0240	Q47VY6	GO:0008654	GO:0005975; GO:0006650; GO:0008654; GO:0009331; GO:0046167; GO:0046168; GO:0047952; GO:0051287
COG0240	Q8Y5W9	GO:0008654	GO:0005829; GO:0005975; GO:0006072; GO:0006650; GO:0008654; GO:0009331; GO:0046167; GO:0046168; GO:0047952; GO:0051287
COG0240	Q97NF1	GO:0008654	GO:0005975; GO:0006650; GO:0008654; GO:0009331; GO:0046167; GO:0046168; GO:0047952; GO:0051287
COG0240	Q8DN59	GO:0008654	GO:0005829; GO:0005975; GO:0006072; GO:0006650; GO:0008654; GO:0009331; GO:0046167; GO:0046168; GO:0047952; GO:0051287
COG0240	Q5HP71	GO:0008654	GO:0005975; GO:0006650; GO:0008654; GO:0009331; GO:0046167; GO:0046168; GO:0047952; GO:0051287
COG0240	Q8CP63	GO:0008654	GO:0005975; GO:0006650; GO:0008654; GO:0009331; GO:0046167; GO:0046168; GO:0047952; GO:0051287
COG0240	Q8UC48	GO:0008654	GO:0005975; GO:0006650; GO:0008654; GO:0009331; GO:0046167; GO:0046168; GO:0047952; GO:0051287
COG0240	Q5NGH1	GO:0008654	GO:0005975; GO:0006650; GO:0008654; GO:0009331; GO:0046167; GO:0046168; GO:0047952; GO:0051287
COG0240	Q6AQJ3	GO:0008654	GO:0005975; GO:0006650; GO:0008654; GO:0009331; GO:0046167; GO:0046168; GO:0047952; GO:0051287
COG0240	Q0A5H5	GO:0008654	GO:0005975; GO:0006650; GO:0008654; GO:0009331; GO:0046167; GO:0046168; GO:0047952; GO:0051287
COG0240	Q8RF18	GO:0008654	GO:0005829; GO:0005975; GO:0006072; GO:0006650; GO:0008654; GO:0009331; GO:0046167; GO:0046168; GO:0047952; GO:0051287
COG0240	Q8PQU9	GO:0008654	GO:0005975; GO:0006650; GO:0008654; GO:0009331; GO:0046167; GO:0046168; GO:0047952; GO:0051287
COG0240	P58141	GO:0008654	GO:0005975; GO:0006650; GO:0008654; GO:0009331; GO:0046167; GO:0046168; GO:0047952; GO:0051287
COG0240	Q9PN99	GO:0008654	GO:0005975; GO:0006650; GO:0008654; GO:0009331; GO:0046167; GO:0046168; GO:0047952; GO:0051287
COG0240	Q8KG76	GO:0008654	GO:0005975; GO:0006650; GO:0008654; GO:0009331; GO:0046167; GO:0046168; GO:0047952; GO:0051287
COG0240	Q0TPK0	GO:0008654	GO:0005975; GO:0006650; GO:0008654; GO:0009331; GO:0046167; GO:0046168; GO:0047952; GO:0051287
COG0240	Q8FPR0	GO:0008654	GO:0005975; GO:0006650; GO:0008654; GO:0009331; GO:0046167; GO:0046168; GO:0047952; GO:0051287
COG0240	Q7MGY7	GO:0008654	GO:0005975; GO:0006650; GO:0008654; GO:0009331; GO:0046167; GO:0046168; GO:0047952; GO:0051287
COG0240	Q8NQV3	GO:0008654	GO:0005975; GO:0006650; GO:0008654; GO:0009331; GO:0046167; GO:0046168; GO:0047952; GO:0051287
COG0240	Q8DH49	GO:0008654	GO:0005975; GO:0006650; GO:0008654; GO:0009331; GO:0046167; GO:0046168; GO:0047952; GO:0051287
COG0240	P0A6S8	GO:0008654	GO:0005975; GO:0006650; GO:0008654; GO:0009331; GO:0046167; GO:0046168; GO:0047952; GO:0051287
COG0240	Q03YL0	GO:0008654	GO:0005975; GO:0006650; GO:0008654; GO:0009331; GO:0046167; GO:0046168; GO:0047952; GO:0051287
COG0240	Q21IX1	GO:0008654	GO:0005975; GO:0006650; GO:0008654; GO:0009331; GO:0046167; GO:0046168; GO:0047952; GO:0051287
COG0240	Q83G27	GO:0008654	GO:0005975; GO:0006650; GO:0008654; GO:0009331; GO:0046167; GO:0046168; GO:0047952; GO:0051287
COG0240	Q7VRK7	GO:0008654	GO:0005975; GO:0006650; GO:0008654; GO:0009331; GO:0046167; GO:0046168; GO:0047952; GO:0051287
COG0240	Q1IPR2	GO:0008654	GO:0005975; GO:0006650; GO:0008654; GO:0009331; GO:0046167; GO:0046168; GO:0047952; GO:0051287
COG0240	A4G993	GO:0008654	GO:0005975; GO:0006650; GO:0008654; GO:0009331; GO:0046167; GO:0046168; GO:0047952; GO:0051287
COG0240	Q4ZUV7	GO:0008654	GO:0005975; GO:0006650; GO:0008654; GO:0009331; GO:0046167; GO:0046168; GO:0047952; GO:0051287
COG0240	Q2GHC3	GO:0008654	GO:0005975; GO:0006650; GO:0008654; GO:0009331; GO:0046167; GO:0046168; GO:0047952; GO:0051287
COG0240	Q3K8F9	GO:0008654	GO:0005975; GO:0006650; GO:0008654; GO:0009331; GO:0046167; GO:0046168; GO:0047952; GO:0051287
COG0240	Q30WH4	GO:0008654	GO:0005975; GO:0006650; GO:0008654; GO:0009331; GO:0046167; GO:0046168; GO:0047952; GO:0051287
COG0240	Q93D83	GO:0008654	GO:0005975; GO:0006650; GO:0008654; GO:0009331; GO:0046167; GO:0046168; GO:0047952; GO:0051287
COG0240	Q8E6W6	GO:0008654	GO:0005975; GO:0006650; GO:0008654; GO:0009331; GO:0046167; GO:0046168; GO:0047952; GO:0051287
COG0240	Q2GLD0	GO:0008654	GO:0005975; GO:0006650; GO:0008654; GO:0009331; GO:0046167; GO:0046168; GO:0047952; GO:0051287
COG0240	B4EA68	GO:0008654	GO:0005975; GO:0006650; GO:0008654; GO:0009331; GO:0046167; GO:0046168; GO:0047952; GO:0051287
COG0240	C3K747	GO:0008654	GO:0005975; GO:0006650; GO:0008654; GO:0009331; GO:0046167; GO:0046168; GO:0047952; GO:0051287
COG0240	Q1MAQ9	GO:0008654	GO:0005975; GO:0006650; GO:0008654; GO:0009331; GO:0046167; GO:0046168; GO:0047952; GO:0051287
COG0240	Q6DAT0	GO:0008654	GO:0005975; GO:0006650; GO:0008654; GO:0009331; GO:0046167; GO:0046168; GO:0047952; GO:0051287
COG0240	B9DVX9	GO:0008654	GO:0005975; GO:0006650; GO:0008654; GO:0009331; GO:0046167; GO:0046168; GO:0047952; GO:0051287
COG0240	Q5L4X5	GO:0008654	GO:0005975; GO:0006650; GO:0008654; GO:0009331; GO:0046167; GO:0046168; GO:0047952; GO:0051287
COG0240	Q4KFW6	GO:0008654	GO:0005975; GO:0006650; GO:0008654; GO:0009331; GO:0046167; GO:0046168; GO:0047952; GO:0051287
COG0240	Q88YK1	GO:0008654	GO:0005975; GO:0006650; GO:0008654; GO:0009331; GO:0046167; GO:0046168; GO:0047952; GO:0051287
COG0240	Q8EQA9	GO:0008654	GO:0005975; GO:0006650; GO:0008654; GO:0009331; GO:0046167; GO:0046168; GO:0047952; GO:0051287
COG0240	Q65QE0	GO:0008654	GO:0005975; GO:0006650; GO:0008654; GO:0009331; GO:0046167; GO:0046168; GO:0047952; GO:0051287
COG0240	Q2GEH4	GO:0008654	GO:0005975; GO:0006650; GO:0008654; GO:0009331; GO:0046167; GO:0046168; GO:0047952; GO:0051287
COG0240	Q883Y4	GO:0008654	GO:0005975; GO:0006072; GO:0006650; GO:0008654; GO:0009331; GO:0046167; GO:0046168; GO:0047952; GO:0051287
COG0240	Q87KZ2	GO:0008654	GO:0005975; GO:0006650; GO:0008654; GO:0009331; GO:0046167; GO:0046168; GO:0047952; GO:0051287
COG0240	P46919	GO:0008654	GO:0005829; GO:0005975; GO:0006072; GO:0006650; GO:0008654; GO:0009331; GO:0046167; GO:0046168; GO:0047952; GO:0051287
COG0240	O67555	GO:0008654	GO:0005829; GO:0005975; GO:0006072; GO:0006650; GO:0008654; GO:0009331; GO:0046167; GO:0046168; GO:0047952; GO:0051287
COG0240	Q89WW0	GO:0008654	GO:0005829; GO:0005975; GO:0006072; GO:0006650; GO:0008654; GO:0009331; GO:0046167; GO:0046168; GO:0047952; GO:0051287
COG0240	P64186	GO:0008654	GO:0005975; GO:0006650; GO:0008654; GO:0009331; GO:0046167; GO:0046168; GO:0047952; GO:0051287
COG0240	B8CGT3	GO:0008654	GO:0005975; GO:0006650; GO:0008654; GO:0009331; GO:0046167; GO:0046168; GO:0047952; GO:0051287
COG0240	Q834C1	GO:0008654	GO:0005975; GO:0006650; GO:0008654; GO:0009331; GO:0046167; GO:0046168; GO:0047952; GO:0051287
COG0240	Q82JS4	GO:0008654	GO:0005975; GO:0006650; GO:0008654; GO:0009331; GO:0046167; GO:0046168; GO:0047952; GO:0051287
COG0240	Q821M8	GO:0008654	GO:0005975; GO:0006650; GO:0008654; GO:0009331; GO:0046167; GO:0046168; GO:0047952; GO:0051287
COG0240	Q0C3I7	GO:0008654	GO:0005975; GO:0006650; GO:0008654; GO:0009331; GO:0046167; GO:0046168; GO:0047952; GO:0051287
COG0240	Q82SU6	GO:0008654	GO:0005975; GO:0006650; GO:0008654; GO:0009331; GO:0046167; GO:0046168; GO:0047952; GO:0051287
COG0240	A1WBI9	GO:0008654	GO:0005975; GO:0006650; GO:0008654; GO:0009331; GO:0046167; GO:0046168; GO:0047952; GO:0051287
COG0240	Q7VNA0	GO:0008654	GO:0005975; GO:0006650; GO:0008654; GO:0009331; GO:0046167; GO:0046168; GO:0047952; GO:0051287
COG0240	Q7VI15	GO:0008654	GO:0005975; GO:0006650; GO:0008654; GO:0009331; GO:0046167; GO:0046168; GO:0047952; GO:0051287
COG0240	Q5KXT1	GO:0008654	GO:0005975; GO:0006650; GO:0008654; GO:0009331; GO:0046167; GO:0046168; GO:0047952; GO:0051287
COG0240	C1F6U2	GO:0008654	GO:0005975; GO:0006650; GO:0008654; GO:0009331; GO:0046167; GO:0046168; GO:0047952; GO:0051287
COG0240	Q3MDZ9	GO:0008654	GO:0005975; GO:0006650; GO:0008654; GO:0009331; GO:0046167; GO:0046168; GO:0047952; GO:0051287
COG0240	B7J4Y4	GO:0008654	GO:0005975; GO:0006650; GO:0008654; GO:0009331; GO:0046167; GO:0046168; GO:0047952; GO:0051287
COG0240	Q62F47	GO:0008654	GO:0005975; GO:0006650; GO:0008654; GO:0009331; GO:0046167; GO:0046168; GO:0047952; GO:0051287
COG0240	Q9PLL2	GO:0008654	GO:0005975; GO:0006650; GO:0008654; GO:0009331; GO:0046167; GO:0046168; GO:0047952; GO:0051287
COG0240	Q3Z6P3	GO:0008654	GO:0005975; GO:0006650; GO:0008654; GO:0009331; GO:0046167; GO:0046168; GO:0047952; GO:0051287
COG0240	Q9RR76	GO:0008654	GO:0005829; GO:0005975; GO:0006072; GO:0006650; GO:0008654; GO:0009331; GO:0046167; GO:0046168; GO:0047952; GO:0051287
COG0240	P61740	GO:0008654	GO:0005829; GO:0005975; GO:0006072; GO:0006650; GO:0008654; GO:0009331; GO:0046167; GO:0046168; GO:0047952; GO:0051287
COG0240	Q604K1	GO:0008654	GO:0005975; GO:0006650; GO:0008654; GO:0009331; GO:0046167; GO:0046168; GO:0047952; GO:0051287
COG0240	Q7MY54	GO:0008654	GO:0005975; GO:0006650; GO:0008654; GO:0009331; GO:0046167; GO:0046168; GO:0047952; GO:0051287
COG0240	P61748	GO:0008654	GO:0005975; GO:0006650; GO:0008654; GO:0009331; GO:0046167; GO:0046168; GO:0047952; GO:0051287
COG0240	O83973	GO:0008654	GO:0005975; GO:0006650; GO:0008654; GO:0009331; GO:0046167; GO:0046168; GO:0047952; GO:0051287
COG0240	Q7NYZ3	GO:0008654	GO:0005975; GO:0006650; GO:0008654; GO:0009331; GO:0046167; GO:0046168; GO:0047952; GO:0051287
COG0240	Q3AAU8	GO:0008654	GO:0005975; GO:0006650; GO:0008654; GO:0009331; GO:0046167; GO:0046168; GO:0047952; GO:0051287
COG0240	Q1DCL2	GO:0008654	GO:0005975; GO:0006650; GO:0008654; GO:0009331; GO:0046167; GO:0046168; GO:0047952; GO:0051287
COG0240	Q5LLR6	GO:0008654	GO:0005975; GO:0006650; GO:0008654; GO:0009331; GO:0046167; GO:0046168; GO:0047952; GO:0051287
COG0240	Q5YRY6	GO:0008654	GO:0005975; GO:0006650; GO:0008654; GO:0009331; GO:0046167; GO:0046168; GO:0047952; GO:0051287
COG0240	Q7NF59	GO:0008654	GO:0005829; GO:0005975; GO:0006072; GO:0006650; GO:0008654; GO:0009331; GO:0046167; GO:0046168; GO:0047952; GO:0051287
COG0240	Q5HAM0	GO:0008654	GO:0005975; GO:0006650; GO:0008654; GO:0009331; GO:0046167; GO:0046168; GO:0047952; GO:0051287
COG0240	Q7WQN6	GO:0008654	GO:0005975; GO:0006650; GO:0008654; GO:0009331; GO:0046167; GO:0046168; GO:0047952; GO:0051287
COG0240	Q7VS47	GO:0008654	GO:0005975; GO:0006650; GO:0008654; GO:0009331; GO:0046167; GO:0046168; GO:0047952; GO:0051287
COG0240	P61741	GO:0008654	GO:0005975; GO:0006650; GO:0008654; GO:0009331; GO:0046167; GO:0046168; GO:0047952; GO:0051287
COG0240	Q68WT6	GO:0008654	GO:0005975; GO:0006650; GO:0008654; GO:0009331; GO:0046167; GO:0046168; GO:0047952; GO:0051287
COG0240	P61746	GO:0008654	GO:0005975; GO:0006650; GO:0008654; GO:0009331; GO:0046167; GO:0046168; GO:0047952; GO:0051287
COG0240	Q4FS72	GO:0008654	GO:0005975; GO:0006650; GO:0008654; GO:0009331; GO:0046167; GO:0046168; GO:0047952; GO:0051287
COG0240	P61743	GO:0008654	GO:0005975; GO:0006650; GO:0008654; GO:0009331; GO:0046167; GO:0046168; GO:0047952; GO:0051287
COG0240	P61744	GO:0008654	GO:0005975; GO:0006650; GO:0008654; GO:0009331; GO:0046167; GO:0046168; GO:0047952; GO:0051287
COG0240	P61747	GO:0008654	GO:0005975; GO:0006650; GO:0008654; GO:0009331; GO:0046167; GO:0046168; GO:0047952; GO:0051287
COG0240	P61745	GO:0008654	GO:0005975; GO:0006650; GO:0008654; GO:0009331; GO:0046167; GO:0046168; GO:0047952; GO:0051287
COG0240	Q476J3	GO:0008654	GO:0005975; GO:0006650; GO:0008654; GO:0009331; GO:0046167; GO:0046168; GO:0047952; GO:0051287
COG0240	Q5M2J1	GO:0008654	GO:0005975; GO:0006650; GO:0008654; GO:0009331; GO:0046167; GO:0046168; GO:0047952; GO:0051287
COG0240	Q6MF42	GO:0008654	GO:0005975; GO:0006650; GO:0008654; GO:0009331; GO:0046167; GO:0046168; GO:0047952; GO:0051287
COG0240	Q256B4	GO:0008654	GO:0005975; GO:0006650; GO:0008654; GO:0009331; GO:0046167; GO:0046168; GO:0047952; GO:0051287
COG0240	Q5NL81	GO:0008654	GO:0005975; GO:0006650; GO:0008654; GO:0009331; GO:0046167; GO:0046168; GO:0047952; GO:0051287
COG0240	Q48K59	GO:0008654	GO:0005975; GO:0006072; GO:0006650; GO:0008654; GO:0009331; GO:0046167; GO:0046168; GO:0047952; GO:0051287
COG0240	Q2RIV6	GO:0008654	GO:0005975; GO:0006650; GO:0008654; GO:0009331; GO:0046167; GO:0046168; GO:0047952; GO:0051287
COG0240	Q1GZ87	GO:0008654	GO:0005975; GO:0006650; GO:0008654; GO:0009331; GO:0046167; GO:0046168; GO:0047952; GO:0051287
COG0240	Q6F1R6	GO:0008654	GO:0005975; GO:0006650; GO:0008654; GO:0009331; GO:0046167; GO:0046168; GO:0047952; GO:0051287
COG0240	Q1LRT5	GO:0008654	GO:0005975; GO:0006650; GO:0008654; GO:0009331; GO:0046167; GO:0046168; GO:0047952; GO:0051287
COG0240	Q146B6	GO:0008654	GO:0005975; GO:0006650; GO:0008654; GO:0009331; GO:0046167; GO:0046168; GO:0047952; GO:0051287
COG0240	Q11DE9	GO:0008654	GO:0005975; GO:0006650; GO:0008654; GO:0009331; GO:0046167; GO:0046168; GO:0047952; GO:0051287
COG0240	Q9R9L6	GO:0008654	GO:0005975; GO:0006650; GO:0008654; GO:0009331; GO:0046167; GO:0046168; GO:0047952; GO:0051287
COG0240	P58142	GO:0008654	GO:0005975; GO:0006650; GO:0008654; GO:0009331; GO:0046167; GO:0046168; GO:0047952; GO:0051287
COG0240	Q8Y2H9	GO:0008654	GO:0005975; GO:0006650; GO:0008654; GO:0009331; GO:0046167; GO:0046168; GO:0047952; GO:0051287
COG0240	Q6KHG2	GO:0008654	GO:0005975; GO:0006650; GO:0008654; GO:0009331; GO:0046167; GO:0046168; GO:0047952; GO:0051287
COG0240	A4JI41	GO:0008654	GO:0005975; GO:0006650; GO:0008654; GO:0009331; GO:0046167; GO:0046168; GO:0047952; GO:0051287
COG0240	Q3YRF6	GO:0008654	GO:0005975; GO:0006650; GO:0008654; GO:0009331; GO:0046167; GO:0046168; GO:0047952; GO:0051287
COG0240	Q2RND0	GO:0008654	GO:0005975; GO:0006650; GO:0008654; GO:0009331; GO:0046167; GO:0046168; GO:0047952; GO:0051287
COG0240	Q39ZR6	GO:0008654	GO:0005975; GO:0006650; GO:0008654; GO:0009331; GO:0046167; GO:0046168; GO:0047952; GO:0051287
COG0240	Q47S98	GO:0008654	GO:0005975; GO:0006650; GO:0008654; GO:0009331; GO:0046167; GO:0046168; GO:0047952; GO:0051287
COG0240	Q9KCD2	GO:0008654	GO:0005975; GO:0006650; GO:0008654; GO:0009331; GO:0046167; GO:0046168; GO:0047952; GO:0051287
COG0240	Q63XU3	GO:0008654	GO:0005975; GO:0006650; GO:0008654; GO:0009331; GO:0046167; GO:0046168; GO:0047952; GO:0051287
COG0240	Q97ID6	GO:0008654	GO:0005975; GO:0006650; GO:0008654; GO:0009331; GO:0046167; GO:0046168; GO:0047952; GO:0051287
COG0240	Q5FL70	GO:0008654	GO:0005975; GO:0006650; GO:0008654; GO:0009331; GO:0046167; GO:0046168; GO:0047952; GO:0051287
COG0240	Q9CFX6	GO:0008654	GO:0005975; GO:0006650; GO:0008654; GO:0009331; GO:0046167; GO:0046168; GO:0047952; GO:0051287
COG0240	Q5ZT56	GO:0008654	GO:0005975; GO:0006650; GO:0008654; GO:0009331; GO:0046167; GO:0046168; GO:0047952; GO:0051287
COG0240	Q92A72	GO:0008654	GO:0005975; GO:0006650; GO:0008654; GO:0009331; GO:0046167; GO:0046168; GO:0047952; GO:0051287
COG0240	Q9CBR9	GO:0008654	GO:0005975; GO:0006650; GO:0008654; GO:0009331; GO:0046167; GO:0046168; GO:0047952; GO:0051287
COG0240	Q8EWH5	GO:0008654	GO:0005975; GO:0006650; GO:0008654; GO:0009331; GO:0046167; GO:0046168; GO:0047952; GO:0051287
COG0240	Q3J6D1	GO:0008654	GO:0005975; GO:0006650; GO:0008654; GO:0009331; GO:0046167; GO:0046168; GO:0047952; GO:0051287
COG0240	Q9ZDA0	GO:0008654	GO:0005975; GO:0006650; GO:0008654; GO:0009331; GO:0046167; GO:0046168; GO:0047952; GO:0051287
COG0240	Q8R9J3	GO:0008654	GO:0005975; GO:0006650; GO:0008654; GO:0009331; GO:0046167; GO:0046168; GO:0047952; GO:0051287
COG0240	Q7M7Y3	GO:0008654	GO:0005975; GO:0006650; GO:0008654; GO:0009331; GO:0046167; GO:0046168; GO:0047952; GO:0051287
COG0240	Q03GY3	GO:0008654	GO:0005975; GO:0006650; GO:0008654; GO:0009331; GO:0046167; GO:0046168; GO:0047952; GO:0051287
COG0240	Q65I16	GO:0008654	GO:0005975; GO:0006650; GO:0008654; GO:0009331; GO:0046167; GO:0046168; GO:0047952; GO:0051287
COG0240	Q2G4K3	GO:0008654	GO:0005975; GO:0006650; GO:0008654; GO:0009331; GO:0046167; GO:0046168; GO:0047952; GO:0051287
COG0240	Q4L6H9	GO:0008654	GO:0005975; GO:0006650; GO:0008654; GO:0009331; GO:0046167; GO:0046168; GO:0047952; GO:0051287
COG0240	Q6AFK3	GO:0008654	GO:0005975; GO:0006650; GO:0008654; GO:0009331; GO:0046167; GO:0046168; GO:0047952; GO:0051287
COG0240	Q6G0U8	GO:0008654	GO:0005975; GO:0006650; GO:0008654; GO:0009331; GO:0046167; GO:0046168; GO:0047952; GO:0051287
COG0240	Q6G518	GO:0008654	GO:0005975; GO:0006650; GO:0008654; GO:0009331; GO:0046167; GO:0046168; GO:0047952; GO:0051287
COG0240	Q5QZB8	GO:0008654	GO:0005975; GO:0006650; GO:0008654; GO:0009331; GO:0046167; GO:0046168; GO:0047952; GO:0051287
COG0240	A5E8T9	GO:0008654	GO:0005975; GO:0006650; GO:0008654; GO:0009331; GO:0046167; GO:0046168; GO:0047952; GO:0051287
COG0240	B3EI28	GO:0008654	GO:0005975; GO:0006650; GO:0008654; GO:0009331; GO:0046167; GO:0046168; GO:0047952; GO:0051287
COG0240	A1BJJ1	GO:0008654	GO:0005975; GO:0006650; GO:0008654; GO:0009331; GO:0046167; GO:0046168; GO:0047952; GO:0051287
COG0240	Q2IMY8	GO:0008654	GO:0005975; GO:0006650; GO:0008654; GO:0009331; GO:0046167; GO:0046168; GO:0047952; GO:0051287
COG0240	Q1QUM1	GO:0008654	GO:0005975; GO:0006650; GO:0008654; GO:0009331; GO:0046167; GO:0046168; GO:0047952; GO:0051287
COG0240	Q28JW6	GO:0008654	GO:0005975; GO:0006650; GO:0008654; GO:0009331; GO:0046167; GO:0046168; GO:0047952; GO:0051287
COG0240	A6LSI7	GO:0008654	GO:0005975; GO:0006650; GO:0008654; GO:0009331; GO:0046167; GO:0046168; GO:0047952; GO:0051287
COG0240	B4S674	GO:0008654	GO:0005975; GO:0006650; GO:0008654; GO:0009331; GO:0046167; GO:0046168; GO:0047952; GO:0051287
COG0240	Q5FPS8	GO:0008654	GO:0005975; GO:0006650; GO:0008654; GO:0009331; GO:0046167; GO:0046168; GO:0047952; GO:0051287
COG0240	Q491Y0	GO:0008654	GO:0005975; GO:0006650; GO:0008654; GO:0009331; GO:0046167; GO:0046168; GO:0047952; GO:0051287
COG0240	Q1GCQ4	GO:0008654	GO:0005975; GO:0006650; GO:0008654; GO:0009331; GO:0046167; GO:0046168; GO:0047952; GO:0051287
COG0240	Q3SG93	GO:0008654	GO:0005975; GO:0006650; GO:0008654; GO:0009331; GO:0046167; GO:0046168; GO:0047952; GO:0051287
COG0240	Q67NS7	GO:0008654	GO:0005975; GO:0006650; GO:0008654; GO:0009331; GO:0046167; GO:0046168; GO:0047952; GO:0051287
COG0240	Q5GS39	GO:0008654	GO:0005975; GO:0006650; GO:0008654; GO:0009331; GO:0046167; GO:0046168; GO:0047952; GO:0051287
COG0240	A8GNH3	GO:0008654	GO:0005975; GO:0006650; GO:0008654; GO:0009331; GO:0046167; GO:0046168; GO:0047952; GO:0051287
COG0240	Q12F46	GO:0008654	GO:0005975; GO:0006650; GO:0008654; GO:0009331; GO:0046167; GO:0046168; GO:0047952; GO:0051287
COG0240	Q6LVK9	GO:0008654	GO:0005975; GO:0006650; GO:0008654; GO:0009331; GO:0046167; GO:0046168; GO:0047952; GO:0051287
COG0240	A8L577	GO:0008654	GO:0005975; GO:0006650; GO:0008654; GO:0009331; GO:0046167; GO:0046168; GO:0047952; GO:0051287
COG0240	Q5SHJ0	GO:0008654	GO:0005975; GO:0006650; GO:0008654; GO:0009331; GO:0046167; GO:0046168; GO:0047952; GO:0051287
COG0240	B9KD88	GO:0008654	GO:0005975; GO:0006650; GO:0008654; GO:0009331; GO:0046167; GO:0046168; GO:0047952; GO:0051287
COG0240	Q4JUX5	GO:0008654	GO:0005975; GO:0006650; GO:0008654; GO:0009331; GO:0046167; GO:0046168; GO:0047952; GO:0051287
COG0240	B5YEC5	GO:0008654	GO:0005975; GO:0006650; GO:0008654; GO:0009331; GO:0046167; GO:0046168; GO:0047952; GO:0051287
COG0240	Q2S2H6	GO:0008654	GO:0005975; GO:0006650; GO:0008654; GO:0009331; GO:0046167; GO:0046168; GO:0047952; GO:0051287
COG0240	Q2S2I4	GO:0008654	GO:0005975; GO:0006650; GO:0008654; GO:0009331; GO:0046167; GO:0046168; GO:0047952; GO:0051287
COG0240	A4T092	GO:0008654	GO:0005975; GO:0006650; GO:0008654; GO:0009331; GO:0046167; GO:0046168; GO:0047952; GO:0051287
COG0240	Q5E2A3	GO:0008654	GO:0005975; GO:0006650; GO:0008654; GO:0009331; GO:0046167; GO:0046168; GO:0047952; GO:0051287
COG0240	Q2N8R6	GO:0008654	GO:0005975; GO:0006650; GO:0008654; GO:0009331; GO:0046167; GO:0046168; GO:0047952; GO:0051287
COG0240	Q38YA9	GO:0008654	GO:0005975; GO:0006650; GO:0008654; GO:0009331; GO:0046167; GO:0046168; GO:0047952; GO:0051287
COG0240	Q4ULP5	GO:0008654	GO:0005975; GO:0006650; GO:0008654; GO:0009331; GO:0046167; GO:0046168; GO:0047952; GO:0051287
COG0240	A9VMB4	GO:0008654	GO:0005975; GO:0006650; GO:0008654; GO:0009331; GO:0046167; GO:0046168; GO:0047952; GO:0051287
COG0240	A7GN42	GO:0008654	GO:0005975; GO:0006650; GO:0008654; GO:0009331; GO:0046167; GO:0046168; GO:0047952; GO:0051287
COG0240	A8FEL7	GO:0008654	GO:0005975; GO:0006650; GO:0008654; GO:0009331; GO:0046167; GO:0046168; GO:0047952; GO:0051287
COG0240	Q07VK7	GO:0008654	GO:0005975; GO:0006650; GO:0008654; GO:0009331; GO:0046167; GO:0046168; GO:0047952; GO:0051287
COG0240	Q21DB2	GO:0008654	GO:0005975; GO:0006650; GO:0008654; GO:0009331; GO:0046167; GO:0046168; GO:0047952; GO:0051287
COG0240	Q13DY0	GO:0008654	GO:0005975; GO:0006650; GO:0008654; GO:0009331; GO:0046167; GO:0046168; GO:0047952; GO:0051287
COG0240	Q2J3D3	GO:0008654	GO:0005975; GO:0006650; GO:0008654; GO:0009331; GO:0046167; GO:0046168; GO:0047952; GO:0051287
COG0240	Q3BZ75	GO:0008654	GO:0005975; GO:0006650; GO:0008654; GO:0009331; GO:0046167; GO:0046168; GO:0047952; GO:0051287
COG0240	A5GTA8	GO:0008654	GO:0005975; GO:0006650; GO:0008654; GO:0009331; GO:0046167; GO:0046168; GO:0047952; GO:0051287
COG0240	Q31E81	GO:0008654	GO:0005975; GO:0006650; GO:0008654; GO:0009331; GO:0046167; GO:0046168; GO:0047952; GO:0051287
COG0240	Q1GP43	GO:0008654	GO:0005975; GO:0006650; GO:0008654; GO:0009331; GO:0046167; GO:0046168; GO:0047952; GO:0051287
COG0240	Q1GWP9	GO:0008654	GO:0005975; GO:0006650; GO:0008654; GO:0009331; GO:0046167; GO:0046168; GO:0047952; GO:0051287
COG0240	Q12HV8	GO:0008654	GO:0005975; GO:0006650; GO:0008654; GO:0009331; GO:0046167; GO:0046168; GO:0047952; GO:0051287
COG0240	Q07VX1	GO:0008654	GO:0005975; GO:0006650; GO:0008654; GO:0009331; GO:0046167; GO:0046168; GO:0047952; GO:0051287
COG0240	A1B3J7	GO:0008654	GO:0005975; GO:0006650; GO:0008654; GO:0009331; GO:0046167; GO:0046168; GO:0047952; GO:0051287
COG0240	A4Y1E6	GO:0008654	GO:0005975; GO:0006650; GO:0008654; GO:0009331; GO:0046167; GO:0046168; GO:0047952; GO:0051287
COG0240	Q3B182	GO:0008654	GO:0005975; GO:0006650; GO:0008654; GO:0009331; GO:0046167; GO:0046168; GO:0047952; GO:0051287
COG0240	Q1IWP7	GO:0008654	GO:0005975; GO:0006650; GO:0008654; GO:0009331; GO:0046167; GO:0046168; GO:0047952; GO:0051287
COG0240	Q2JX02	GO:0008654	GO:0005975; GO:0006650; GO:0008654; GO:0009331; GO:0046167; GO:0046168; GO:0047952; GO:0051287
COG0240	Q2JPE4	GO:0008654	GO:0005975; GO:0006650; GO:0008654; GO:0009331; GO:0046167; GO:0046168; GO:0047952; GO:0051287
COG0240	Q2NIZ6	GO:0008654	GO:0005975; GO:0006650; GO:0008654; GO:0009331; GO:0046167; GO:0046168; GO:0047952; GO:0051287
COG0240	C1DLY5	GO:0008654	GO:0005975; GO:0006650; GO:0008654; GO:0009331; GO:0046167; GO:0046168; GO:0047952; GO:0051287
COG0240	Q1QQP7	GO:0008654	GO:0005975; GO:0006650; GO:0008654; GO:0009331; GO:0046167; GO:0046168; GO:0047952; GO:0051287
COG0240	Q3SVF5	GO:0008654	GO:0005975; GO:0006650; GO:0008654; GO:0009331; GO:0046167; GO:0046168; GO:0047952; GO:0051287
COG0240	Q3JF19	GO:0008654	GO:0005975; GO:0006650; GO:0008654; GO:0009331; GO:0046167; GO:0046168; GO:0047952; GO:0051287
COG0240	Q2Y9Z2	GO:0008654	GO:0005975; GO:0006650; GO:0008654; GO:0009331; GO:0046167; GO:0046168; GO:0047952; GO:0051287
COG0240	A3QJM1	GO:0008654	GO:0005975; GO:0006650; GO:0008654; GO:0009331; GO:0046167; GO:0046168; GO:0047952; GO:0051287
COG0240	B4SGX6	GO:0008654	GO:0005975; GO:0006650; GO:0008654; GO:0009331; GO:0046167; GO:0046168; GO:0047952; GO:0051287
COG0240	A1S1L9	GO:0008654	GO:0005975; GO:0006650; GO:0008654; GO:0009331; GO:0046167; GO:0046168; GO:0047952; GO:0051287
COG0240	Q30QX3	GO:0008654	GO:0005975; GO:0006650; GO:0008654; GO:0009331; GO:0046167; GO:0046168; GO:0047952; GO:0051287
COG0240	Q3IIE0	GO:0008654	GO:0005975; GO:0006650; GO:0008654; GO:0009331; GO:0046167; GO:0046168; GO:0047952; GO:0051287
COG0240	B0C2F0	GO:0008654	GO:0005975; GO:0006650; GO:0008654; GO:0009331; GO:0046167; GO:0046168; GO:0047952; GO:0051287
COG0240	B3EPU7	GO:0008654	GO:0005975; GO:0006650; GO:0008654; GO:0009331; GO:0046167; GO:0046168; GO:0047952; GO:0051287
COG0240	B2GAJ3	GO:0008654	GO:0005975; GO:0006650; GO:0008654; GO:0009331; GO:0046167; GO:0046168; GO:0047952; GO:0051287
COG0240	Q0AIA0	GO:0008654	GO:0005975; GO:0006650; GO:0008654; GO:0009331; GO:0046167; GO:0046168; GO:0047952; GO:0051287
COG0240	Q1QBS6	GO:0008654	GO:0005975; GO:0006650; GO:0008654; GO:0009331; GO:0046167; GO:0046168; GO:0047952; GO:0051287
COG0240	Q0AXC3	GO:0008654	GO:0005975; GO:0006650; GO:0008654; GO:0009331; GO:0046167; GO:0046168; GO:0047952; GO:0051287
COG0240	A0LLR7	GO:0008654	GO:0005975; GO:0006650; GO:0008654; GO:0009331; GO:0046167; GO:0046168; GO:0047952; GO:0051287
COG0240	Q1RH58	GO:0008654	GO:0005975; GO:0006650; GO:0008654; GO:0009331; GO:0046167; GO:0046168; GO:0047952; GO:0051287
COG0240	Q3A8M2	GO:0008654	GO:0005975; GO:0006650; GO:0008654; GO:0009331; GO:0046167; GO:0046168; GO:0047952; GO:0051287
COG0240	Q21YV6	GO:0008654	GO:0005975; GO:0006650; GO:0008654; GO:0009331; GO:0046167; GO:0046168; GO:0047952; GO:0051287
COG0240	Q0BBK9	GO:0008654	GO:0005975; GO:0006650; GO:0008654; GO:0009331; GO:0046167; GO:0046168; GO:0047952; GO:0051287
COG0240	B0K8N5	GO:0008654	GO:0005975; GO:0006650; GO:0008654; GO:0009331; GO:0046167; GO:0046168; GO:0047952; GO:0051287
COG0240	Q3AP01	GO:0008654	GO:0005975; GO:0006650; GO:0008654; GO:0009331; GO:0046167; GO:0046168; GO:0047952; GO:0051287
COG0240	Q49XS8	GO:0008654	GO:0005975; GO:0006650; GO:0008654; GO:0009331; GO:0046167; GO:0046168; GO:0047952; GO:0051287
COG0240	Q2NQW6	GO:0008654	GO:0005975; GO:0006650; GO:0008654; GO:0009331; GO:0046167; GO:0046168; GO:0047952; GO:0051287
COG0240	A5F502	GO:0008654	GO:0005975; GO:0006650; GO:0008654; GO:0009331; GO:0046167; GO:0046168; GO:0047952; GO:0051287
COG0240	Q2K3D8	GO:0008654	GO:0005975; GO:0006650; GO:0008654; GO:0009331; GO:0046167; GO:0046168; GO:0047952; GO:0051287
COG0240	A1WWC7	GO:0008654	GO:0005975; GO:0006650; GO:0008654; GO:0009331; GO:0046167; GO:0046168; GO:0047952; GO:0051287
COG0240	A4J3P3	GO:0008654	GO:0005975; GO:0006650; GO:0008654; GO:0009331; GO:0046167; GO:0046168; GO:0047952; GO:0051287
COG0240	A5FYL0	GO:0008654	GO:0005975; GO:0006650; GO:0008654; GO:0009331; GO:0046167; GO:0046168; GO:0047952; GO:0051287
COG0240	B1MZX5	GO:0008654	GO:0005975; GO:0006650; GO:0008654; GO:0009331; GO:0046167; GO:0046168; GO:0047952; GO:0051287
COG0240	Q2SIH7	GO:0008654	GO:0005975; GO:0006650; GO:0008654; GO:0009331; GO:0046167; GO:0046168; GO:0047952; GO:0051287
COG0240	A5W144	GO:0008654	GO:0005975; GO:0006650; GO:0008654; GO:0009331; GO:0046167; GO:0046168; GO:0047952; GO:0051287
COG0240	A1W0I0	GO:0008654	GO:0005975; GO:0006650; GO:0008654; GO:0009331; GO:0046167; GO:0046168; GO:0047952; GO:0051287
COG0240	A5CE97	GO:0008654	GO:0005975; GO:0006650; GO:0008654; GO:0009331; GO:0046167; GO:0046168; GO:0047952; GO:0051287
COG0240	A1SZH9	GO:0008654	GO:0005975; GO:0006650; GO:0008654; GO:0009331; GO:0046167; GO:0046168; GO:0047952; GO:0051287
COG0240	A1UTZ3	GO:0008654	GO:0005975; GO:0006650; GO:0008654; GO:0009331; GO:0046167; GO:0046168; GO:0047952; GO:0051287
COG0240	Q2L0B2	GO:0008654	GO:0005975; GO:0006650; GO:0008654; GO:0009331; GO:0046167; GO:0046168; GO:0047952; GO:0051287
COG0240	C4L6M4	GO:0008654	GO:0005975; GO:0006650; GO:0008654; GO:0009331; GO:0046167; GO:0046168; GO:0047952; GO:0051287
COG0240	Q1MQ45	GO:0008654	GO:0005975; GO:0006650; GO:0008654; GO:0009331; GO:0046167; GO:0046168; GO:0047952; GO:0051287
COG0240	A1VKS0	GO:0008654	GO:0005975; GO:0006650; GO:0008654; GO:0009331; GO:0046167; GO:0046168; GO:0047952; GO:0051287
COG0240	B0T285	GO:0008654	GO:0005975; GO:0006650; GO:0008654; GO:0009331; GO:0046167; GO:0046168; GO:0047952; GO:0051287
COG0240	Q8D216	GO:0008654	GO:0005975; GO:0006650; GO:0008654; GO:0009331; GO:0046167; GO:0046168; GO:0047952; GO:0051287
COG0240	A5D1U4	GO:0008654	GO:0005975; GO:0006650; GO:0008654; GO:0009331; GO:0046167; GO:0046168; GO:0047952; GO:0051287
COG0240	Q04I82	GO:0008654	GO:0005975; GO:0006650; GO:0008654; GO:0009331; GO:0046167; GO:0046168; GO:0047952; GO:0051287
COG0240	B8CWZ1	GO:0008654	GO:0005975; GO:0006650; GO:0008654; GO:0009331; GO:0046167; GO:0046168; GO:0047952; GO:0051287
COG0240	A6T310	GO:0008654	GO:0005975; GO:0006650; GO:0008654; GO:0009331; GO:0046167; GO:0046168; GO:0047952; GO:0051287
COG0240	Q16CW4	GO:0008654	GO:0005975; GO:0006650; GO:0008654; GO:0009331; GO:0046167; GO:0046168; GO:0047952; GO:0051287
COG0240	C5BL79	GO:0008654	GO:0005975; GO:0006650; GO:0008654; GO:0009331; GO:0046167; GO:0046168; GO:0047952; GO:0051287
COG0240	B5EKH1	GO:0008654	GO:0005975; GO:0006650; GO:0008654; GO:0009331; GO:0046167; GO:0046168; GO:0047952; GO:0051287
COG0240	A0KF08	GO:0008654	GO:0005975; GO:0006650; GO:0008654; GO:0009331; GO:0046167; GO:0046168; GO:0047952; GO:0051287
COG0240	Q0KET4	GO:0008654	GO:0005975; GO:0006650; GO:0008654; GO:0009331; GO:0046167; GO:0046168; GO:0047952; GO:0051287
COG0240	A4ST20	GO:0008654	GO:0005975; GO:0006650; GO:0008654; GO:0009331; GO:0046167; GO:0046168; GO:0047952; GO:0051287
COG0240	Q17X25	GO:0008654	GO:0005975; GO:0006650; GO:0008654; GO:0009331; GO:0046167; GO:0046168; GO:0047952; GO:0051287
COG0240	A9IM16	GO:0008654	GO:0005975; GO:0006650; GO:0008654; GO:0009331; GO:0046167; GO:0046168; GO:0047952; GO:0051287
COG0240	Q1I7N0	GO:0008654	GO:0005975; GO:0006650; GO:0008654; GO:0009331; GO:0046167; GO:0046168; GO:0047952; GO:0051287
COG0240	A0AK48	GO:0008654	GO:0005975; GO:0006650; GO:0008654; GO:0009331; GO:0046167; GO:0046168; GO:0047952; GO:0051287
COG0240	A6Q3B2	GO:0008654	GO:0005975; GO:0006650; GO:0008654; GO:0009331; GO:0046167; GO:0046168; GO:0047952; GO:0051287
COG0240	Q03SN4	GO:0008654	GO:0005975; GO:0006650; GO:0008654; GO:0009331; GO:0046167; GO:0046168; GO:0047952; GO:0051287
COG0240	A3CQT0	GO:0008654	GO:0005975; GO:0006650; GO:0008654; GO:0009331; GO:0046167; GO:0046168; GO:0047952; GO:0051287
COG0240	B1JAT7	GO:0008654	GO:0005975; GO:0006650; GO:0008654; GO:0009331; GO:0046167; GO:0046168; GO:0047952; GO:0051287
COG0240	Q1G8H5	GO:0008654	GO:0005975; GO:0006650; GO:0008654; GO:0009331; GO:0046167; GO:0046168; GO:0047952; GO:0051287
COG0240	Q93FD0	GO:0008654	GO:0005975; GO:0006650; GO:0008654; GO:0009331; GO:0046167; GO:0046168; GO:0047952; GO:0051287
COG0240	B4SSF9	GO:0008654	GO:0005975; GO:0006650; GO:0008654; GO:0009331; GO:0046167; GO:0046168; GO:0047952; GO:0051287
COG0240	B2JC99	GO:0008654	GO:0005975; GO:0006650; GO:0008654; GO:0009331; GO:0046167; GO:0046168; GO:0047952; GO:0051287
COG0240	A4VY17	GO:0008654	GO:0005975; GO:0006650; GO:0008654; GO:0009331; GO:0046167; GO:0046168; GO:0047952; GO:0051287
COG0240	A1WDX8	GO:0008654	GO:0005975; GO:0006650; GO:0008654; GO:0009331; GO:0046167; GO:0046168; GO:0047952; GO:0051287
COG0240	B1KQ10	GO:0008654	GO:0005975; GO:0006650; GO:0008654; GO:0009331; GO:0046167; GO:0046168; GO:0047952; GO:0051287
COG0240	A1JHY5	GO:0008654	GO:0005975; GO:0006650; GO:0008654; GO:0009331; GO:0046167; GO:0046168; GO:0047952; GO:0051287
COG0240	Q0VPG2	GO:0008654	GO:0005975; GO:0006650; GO:0008654; GO:0009331; GO:0046167; GO:0046168; GO:0047952; GO:0051287
COG0240	Q0ATQ3	GO:0008654	GO:0005975; GO:0006650; GO:0008654; GO:0009331; GO:0046167; GO:0046168; GO:0047952; GO:0051287
COG0240	C3MAF3	GO:0008654	GO:0005975; GO:0006650; GO:0008654; GO:0009331; GO:0046167; GO:0046168; GO:0047952; GO:0051287
COG0240	A9AEK1	GO:0008654	GO:0005975; GO:0006650; GO:0008654; GO:0009331; GO:0046167; GO:0046168; GO:0047952; GO:0051287
COG0240	B5ZTC4	GO:0008654	GO:0005975; GO:0006650; GO:0008654; GO:0009331; GO:0046167; GO:0046168; GO:0047952; GO:0051287
COG0240	B1Y6P0	GO:0008654	GO:0005975; GO:0006650; GO:0008654; GO:0009331; GO:0046167; GO:0046168; GO:0047952; GO:0051287
COG0240	B2ID14	GO:0008654	GO:0005975; GO:0006650; GO:0008654; GO:0009331; GO:0046167; GO:0046168; GO:0047952; GO:0051287
COG0240	B9DNV8	GO:0008654	GO:0005975; GO:0006650; GO:0008654; GO:0009331; GO:0046167; GO:0046168; GO:0047952; GO:0051287
COG0240	B8GR94	GO:0008654	GO:0005975; GO:0006650; GO:0008654; GO:0009331; GO:0046167; GO:0046168; GO:0047952; GO:0051287
COG0240	A1TTW1	GO:0008654	GO:0005975; GO:0006650; GO:0008654; GO:0009331; GO:0046167; GO:0046168; GO:0047952; GO:0051287
COG0240	B2SX19	GO:0008654	GO:0005975; GO:0006650; GO:0008654; GO:0009331; GO:0046167; GO:0046168; GO:0047952; GO:0051287
COG0240	A9BUZ7	GO:0008654	GO:0005975; GO:0006650; GO:0008654; GO:0009331; GO:0046167; GO:0046168; GO:0047952; GO:0051287
COG0240	A8HAD7	GO:0008654	GO:0005975; GO:0006650; GO:0008654; GO:0009331; GO:0046167; GO:0046168; GO:0047952; GO:0051287
COG0240	B3E9A1	GO:0008654	GO:0005975; GO:0006650; GO:0008654; GO:0009331; GO:0046167; GO:0046168; GO:0047952; GO:0051287
COG0240	A4XV57	GO:0008654	GO:0005975; GO:0006650; GO:0008654; GO:0009331; GO:0046167; GO:0046168; GO:0047952; GO:0051287
COG0240	A8GLB8	GO:0008654	GO:0005975; GO:0006650; GO:0008654; GO:0009331; GO:0046167; GO:0046168; GO:0047952; GO:0051287
COG0240	A4W537	GO:0008654	GO:0005975; GO:0006650; GO:0008654; GO:0009331; GO:0046167; GO:0046168; GO:0047952; GO:0051287
COG0240	A7HST0	GO:0008654	GO:0005975; GO:0006650; GO:0008654; GO:0009331; GO:0046167; GO:0046168; GO:0047952; GO:0051287
COG0240	A9BHX5	GO:0008654	GO:0005975; GO:0006650; GO:0008654; GO:0009331; GO:0046167; GO:0046168; GO:0047952; GO:0051287
COG0240	B5E7Q3	GO:0008654	GO:0005975; GO:0006650; GO:0008654; GO:0009331; GO:0046167; GO:0046168; GO:0047952; GO:0051287
COG0240	A8YUC9	GO:0008654	GO:0005975; GO:0006650; GO:0008654; GO:0009331; GO:0046167; GO:0046168; GO:0047952; GO:0051287
COG0240	A5CVT6	GO:0008654	GO:0005975; GO:0006650; GO:0008654; GO:0009331; GO:0046167; GO:0046168; GO:0047952; GO:0051287
COG0240	A1AXJ0	GO:0008654	GO:0005975; GO:0006650; GO:0008654; GO:0009331; GO:0046167; GO:0046168; GO:0047952; GO:0051287
COG0240	A3N2F8	GO:0008654	GO:0005975; GO:0006650; GO:0008654; GO:0009331; GO:0046167; GO:0046168; GO:0047952; GO:0051287
COG0240	A2RK98	GO:0008654	GO:0005975; GO:0006650; GO:0008654; GO:0009331; GO:0046167; GO:0046168; GO:0047952; GO:0051287
COG0240	A4IQA1	GO:0008654	GO:0005975; GO:0006650; GO:0008654; GO:0009331; GO:0046167; GO:0046168; GO:0047952; GO:0051287
COG0240	A2SDP0	GO:0008654	GO:0005975; GO:0006650; GO:0008654; GO:0009331; GO:0046167; GO:0046168; GO:0047952; GO:0051287
COG0240	A8G1U6	GO:0008654	GO:0005975; GO:0006650; GO:0008654; GO:0009331; GO:0046167; GO:0046168; GO:0047952; GO:0051287
COG0240	B1M7L6	GO:0008654	GO:0005975; GO:0006650; GO:0008654; GO:0009331; GO:0046167; GO:0046168; GO:0047952; GO:0051287
COG0240	B2V656	GO:0008654	GO:0005975; GO:0006650; GO:0008654; GO:0009331; GO:0046167; GO:0046168; GO:0047952; GO:0051287
COG0240	A8IJ80	GO:0008654	GO:0005975; GO:0006650; GO:0008654; GO:0009331; GO:0046167; GO:0046168; GO:0047952; GO:0051287
COG0240	A9NGK6	GO:0008654	GO:0005975; GO:0006650; GO:0008654; GO:0009331; GO:0046167; GO:0046168; GO:0047952; GO:0051287
COG0240	C6E7R1	GO:0008654	GO:0005975; GO:0006650; GO:0008654; GO:0009331; GO:0046167; GO:0046168; GO:0047952; GO:0051287
COG0240	B1XS88	GO:0008654	GO:0005975; GO:0006650; GO:0008654; GO:0009331; GO:0046167; GO:0046168; GO:0047952; GO:0051287
COG0240	B0BXL6	GO:0008654	GO:0005975; GO:0006650; GO:0008654; GO:0009331; GO:0046167; GO:0046168; GO:0047952; GO:0051287
COG0240	B1VYZ6	GO:0008654	GO:0005975; GO:0006650; GO:0008654; GO:0009331; GO:0046167; GO:0046168; GO:0047952; GO:0051287
COG0240	B9E6L4	GO:0008654	GO:0005975; GO:0006650; GO:0008654; GO:0009331; GO:0046167; GO:0046168; GO:0047952; GO:0051287
COG0240	B0TLE9	GO:0008654	GO:0005975; GO:0006650; GO:0008654; GO:0009331; GO:0046167; GO:0046168; GO:0047952; GO:0051287
COG0240	B2VL53	GO:0008654	GO:0005975; GO:0006650; GO:0008654; GO:0009331; GO:0046167; GO:0046168; GO:0047952; GO:0051287
COG0240	A8AUM5	GO:0008654	GO:0005975; GO:0006650; GO:0008654; GO:0009331; GO:0046167; GO:0046168; GO:0047952; GO:0051287
COG0240	B3R0E3	GO:0008654	GO:0005975; GO:0006650; GO:0008654; GO:0009331; GO:0046167; GO:0046168; GO:0047952; GO:0051287
COG0240	B0U030	GO:0008654	GO:0005975; GO:0006650; GO:0008654; GO:0009331; GO:0046167; GO:0046168; GO:0047952; GO:0051287
COG0240	B3PQA3	GO:0008654	GO:0005975; GO:0006650; GO:0008654; GO:0009331; GO:0046167; GO:0046168; GO:0047952; GO:0051287
COG0240	B3PHG2	GO:0008654	GO:0005975; GO:0006650; GO:0008654; GO:0009331; GO:0046167; GO:0046168; GO:0047952; GO:0051287
COG0240	B1VG48	GO:0008654	GO:0005975; GO:0006650; GO:0008654; GO:0009331; GO:0046167; GO:0046168; GO:0047952; GO:0051287
COG0240	B6JAF0	GO:0008654	GO:0005975; GO:0006650; GO:0008654; GO:0009331; GO:0046167; GO:0046168; GO:0047952; GO:0051287
COG0240	B2FHD8	GO:0008654	GO:0005975; GO:0006650; GO:0008654; GO:0009331; GO:0046167; GO:0046168; GO:0047952; GO:0051287
COG0240	B8J2B6	GO:0008654	GO:0005975; GO:0006650; GO:0008654; GO:0009331; GO:0046167; GO:0046168; GO:0047952; GO:0051287
COG0240	C6BYZ0	GO:0008654	GO:0005975; GO:0006650; GO:0008654; GO:0009331; GO:0046167; GO:0046168; GO:0047952; GO:0051287
COG0240	B9MEY8	GO:0008654	GO:0005975; GO:0006650; GO:0008654; GO:0009331; GO:0046167; GO:0046168; GO:0047952; GO:0051287
COG0240	C5CWV5	GO:0008654	GO:0005975; GO:0006650; GO:0008654; GO:0009331; GO:0046167; GO:0046168; GO:0047952; GO:0051287
COG0240	C3PFZ8	GO:0008654	GO:0005975; GO:0006650; GO:0008654; GO:0009331; GO:0046167; GO:0046168; GO:0047952; GO:0051287
COG0240	C0MFI2	GO:0008654	GO:0005975; GO:0006650; GO:0008654; GO:0009331; GO:0046167; GO:0046168; GO:0047952; GO:0051287
COG0240	A5VIG6	GO:0008654	GO:0005975; GO:0006650; GO:0008654; GO:0009331; GO:0046167; GO:0046168; GO:0047952; GO:0051287
COG0240	C6DIA2	GO:0008654	GO:0005975; GO:0006650; GO:0008654; GO:0009331; GO:0046167; GO:0046168; GO:0047952; GO:0051287
COG0240	C0QYQ8	GO:0008654	GO:0005975; GO:0006650; GO:0008654; GO:0009331; GO:0046167; GO:0046168; GO:0047952; GO:0051287
COG0240	B3CLC5	GO:0008654	GO:0005975; GO:0006650; GO:0008654; GO:0009331; GO:0046167; GO:0046168; GO:0047952; GO:0051287
COG0240	C4XLT6	GO:0008654	GO:0005975; GO:0006650; GO:0008654; GO:0009331; GO:0046167; GO:0046168; GO:0047952; GO:0051287
COG0240	C4LA09	GO:0008654	GO:0005975; GO:0006650; GO:0008654; GO:0009331; GO:0046167; GO:0046168; GO:0047952; GO:0051287
COG0240	B1VAP5	GO:0008654	GO:0005975; GO:0006650; GO:0008654; GO:0009331; GO:0046167; GO:0046168; GO:0047952; GO:0051287
COG0240	Q3V7H1	GO:0008654	GO:0005975; GO:0006650; GO:0008654; GO:0009331; GO:0046167; GO:0046168; GO:0047952; GO:0051287
COG0240	C4LJE8	GO:0008654	GO:0005975; GO:0006650; GO:0008654; GO:0009331; GO:0046167; GO:0046168; GO:0047952; GO:0051287
COG0240	Q5WGU2	GO:0008654	GO:0005975; GO:0006650; GO:0008654; GO:0009331; GO:0046167; GO:0046168; GO:0047952; GO:0051287
COG0240	Q5P7M9	GO:0008654	GO:0005975; GO:0006650; GO:0008654; GO:0009331; GO:0046167; GO:0046168; GO:0047952; GO:0051287
COG0240	B0KNV2	GO:0008654	GO:0005975; GO:0006650; GO:0008654; GO:0009331; GO:0046167; GO:0046168; GO:0047952; GO:0051287
COG0240	P9WN75	GO:0008654	GO:0005829; GO:0005975; GO:0006072; GO:0006650; GO:0008654; GO:0009331; GO:0046167; GO:0046168; GO:0047952; GO:0051287
COG0240	P9WN77	GO:0008654	GO:0005829; GO:0005886; GO:0005975; GO:0006072; GO:0006650; GO:0008654; GO:0009331; GO:0046167; GO:0046168; GO:0047952; GO:0051287
COG0240	P0A6S9	GO:0008654	GO:0005975; GO:0006650; GO:0008654; GO:0009331; GO:0046167; GO:0046168; GO:0047952; GO:0051287
COG0240	Q9Z751	GO:0008654	GO:0005975; GO:0006650; GO:0008654; GO:0009331; GO:0046167; GO:0046168; GO:0047952; GO:0051287
COG0240	O25614	GO:0008654	GO:0005829; GO:0005975; GO:0006072; GO:0006650; GO:0008654; GO:0009331; GO:0046167; GO:0046168; GO:0047952; GO:0051287
COG0240	Q9ZKP0	GO:0008654	GO:0005975; GO:0006650; GO:0008654; GO:0009331; GO:0046167; GO:0046168; GO:0047952; GO:0051287
COG0240	P61739	GO:0008654	GO:0005975; GO:0006650; GO:0008654; GO:0009331; GO:0046167; GO:0046168; GO:0047952; GO:0051287
COG0240	P0A1P3	GO:0008654	GO:0005975; GO:0006650; GO:0008654; GO:0009331; GO:0046167; GO:0046168; GO:0047952; GO:0051287
COG0240	Q2FYG1	GO:0008654	GO:0005829; GO:0005975; GO:0006072; GO:0006650; GO:0008654; GO:0009331; GO:0046167; GO:0046168; GO:0047952; GO:0051287
COG0240	A0KR80	GO:0008654	GO:0005975; GO:0006650; GO:0008654; GO:0009331; GO:0046167; GO:0046168; GO:0047952; GO:0051287
COG0240	B2AGQ1	GO:0008654	GO:0005975; GO:0006650; GO:0008654; GO:0009331; GO:0046167; GO:0046168; GO:0047952; GO:0051287
COG0277	Q9ZBU1	GO:0016020	GO:0003885; GO:0016020; GO:0016491; GO:0050582; GO:0071949; GO:0080049
COG0277	A0R607	GO:0016020	GO:0003885; GO:0016020; GO:0042597; GO:0045227; GO:0046677; GO:0071555; GO:0071949
COG0318	P69452	GO:0016020	GO:0004467; GO:0005524; GO:0006635; GO:0016020
COG0318	Q8FEA6	GO:0008654	GO:0005524; GO:0005886; GO:0006631; GO:0008654; GO:0008779; GO:0008922
COG0318	Q6D107	GO:0008654	GO:0005524; GO:0005886; GO:0006631; GO:0008654; GO:0008779; GO:0008922
COG0318	Q7N7A9	GO:0008654	GO:0005524; GO:0005886; GO:0006631; GO:0008654; GO:0008779; GO:0008922
COG0318	A1JPF0	GO:0008654	GO:0005524; GO:0005886; GO:0006631; GO:0008654; GO:0008779; GO:0008922
COG0318	A4WE11	GO:0008654	GO:0005524; GO:0005886; GO:0006631; GO:0008654; GO:0008779; GO:0008922
COG0318	B2VFS7	GO:0008654	GO:0005524; GO:0005886; GO:0006631; GO:0008654; GO:0008779; GO:0008922
COG0318	C6DE43	GO:0008654	GO:0005524; GO:0005886; GO:0006631; GO:0008654; GO:0008779; GO:0008922
COG0318	Q74RZ6	GO:0016020; GO:0008654	GO:0004467; GO:0005524; GO:0005886; GO:0008654; GO:0008779; GO:0008922; GO:0016020
COG0318	Q8ZES9	GO:0016020
COG0318	P46450	GO:0016020
COG0318	P9WQ47	GO:0016020
COG0318	P31119	GO:0016020; GO:0008654
COG0318	P69451	GO:0008654
COG0318	Q8X6J8	GO:0008654
COG0318	Q8XDR6	GO:0016020
COG0318	P63522	GO:0016020
COG0318	Q8Z406	GO:0008654
COG0318	Q2G2V3	GO:0016020
COG0411	P0A9S7	GO:0016020
COG0431	Q8DW88	GO:0016020
COG0431	F9UNH3	GO:0016020
COG0438	Q8NNK8	GO:0008654
COG0438	Q8NT41	GO:0008654
COG0438	A0QRG8	GO:0008654
COG0438	A0QWG6	GO:0008654
COG0438	A0R043	GO:0008654
COG0438	O07147	GO:0008654
COG0438	A5U3B9	GO:0008654
COG0438	O05083	GO:0016020
COG0438	D7GDZ9	GO:0008654
COG0438	P9WMY5	GO:0008654	GO:0000030; GO:0008654; GO:0009247; GO:0016757; GO:0016758; GO:0046488
COG0438	P9WMZ3	GO:0008654	GO:0000030; GO:0005886; GO:0008654; GO:0009247; GO:0016757; GO:0033164; GO:0043750; GO:0046488
COG0438	P9WMZ5	GO:0008654	GO:0000030; GO:0000287; GO:0004377; GO:0005886; GO:0008654; GO:0009247; GO:0016757; GO:0043750; GO:0046488
COG0443	P50020	GO:0051301	GO:0005524; GO:0051082; GO:0051301; GO:0140662
COG0443	P0A6Y8	GO:0016020	GO:0005524; GO:0005737; GO:0005829; GO:0005886; GO:0006260; GO:0008270; GO:0009408; GO:0016020; GO:0016234; GO:0016989; GO:0032984; GO:0032991; GO:0034620; GO:0043531; GO:0044183; GO:0051082; GO:0051085; GO:0051087; GO:0065003; GO:0140662
COG0446	O67931	GO:0016020	GO:0000166; GO:0003955; GO:0016020; GO:0019646; GO:0042802; GO:0048038; GO:0070224
COG0446	B7JBP8	GO:0016020	GO:0000166; GO:0016020; GO:0048038; GO:0070224
COG0451	P43939	GO:0016020	GO:0015128; GO:0016020
COG0451	P67910	GO:0016020	GO:0005829; GO:0008712; GO:0009244; GO:0016020; GO:0070401; GO:0097171
COG0451	Q8X7P7	GO:0016020	GO:0005886; GO:0006006; GO:0006012; GO:0009103; GO:0009243; GO:0016020; GO:0016857
COG0459	P0A6F5	GO:0016020	GO:0000287; GO:0005524; GO:0005829; GO:0006457; GO:0009314; GO:0009408; GO:0016020; GO:0016853; GO:0016887; GO:0019068; GO:0042026; GO:0042802; GO:0051082; GO:0051085; GO:0140662; GO:1990220
COG0463	P77757	GO:0016020	GO:0005886; GO:0009103; GO:0009245; GO:0016020; GO:0016780; GO:0036108; GO:0046677; GO:0099621
COG0465	P37476	GO:0051301	GO:0004176; GO:0004222; GO:0005524; GO:0005886; GO:0006508; GO:0007049; GO:0008233; GO:0008270; GO:0016887; GO:0030163; GO:0030428; GO:0043934; GO:0045121; GO:0051301
COG0469	P0AD61	GO:0016020	GO:0000287; GO:0004743; GO:0005524; GO:0005737; GO:0005829; GO:0006096; GO:0009408; GO:0016020; GO:0016301; GO:0030955; GO:0042802; GO:1902912
COG0476	P9WMN7	GO:0016020	GO:0004792; GO:0005524; GO:0005737; GO:0005829; GO:0006535; GO:0008146; GO:0008641; GO:0009274; GO:0016020; GO:0016779; GO:0016782; GO:0019344; GO:0042783
COG0477	P46105	GO:0016020; GO:0022857	GO:0005886; GO:0016020; GO:0022857; GO:0046677
COG0477	P15729	GO:0016020	GO:0005351; GO:0005886; GO:0008643; GO:0016020
COG0477	Q8Y9K8	GO:0016020; GO:0022857	GO:0005886; GO:0016020; GO:0022857; GO:0046677
COG0477	P39886	GO:0022857	GO:0005886; GO:0017000; GO:0022857; GO:0046677
COG0477	P69368	GO:0022857	GO:0005886; GO:0022857; GO:0046677
COG0477	Q8FCN5	GO:0022857	GO:0005886; GO:0022857
COG0477	Q8FJC1	GO:0022857	GO:0005886; GO:0022857
COG0477	Q6D2A9	GO:0022857	GO:0005886; GO:0022857
COG0477	Q6D469	GO:0022857	GO:0005886; GO:0022857
COG0477	O07569	GO:0022857	GO:0005886; GO:0022857
COG0477	O32084	GO:0022857	GO:0005886; GO:0022857; GO:0055085
COG0477	O32182	GO:0022857	GO:0005886; GO:0022857; GO:0055085
COG0477	O34691	GO:0022857	GO:0005886; GO:0022857
COG0477	O34929	GO:0022857	GO:0005886; GO:0022857
COG0477	O35018	GO:0016020; GO:0022857	GO:0005886; GO:0016020; GO:0022857; GO:0046677
COG0477	P37514	GO:0022857	GO:0005886; GO:0022857
COG0477	P54487	GO:0022857	GO:0005886; GO:0022857
COG0477	P94574	GO:0022857	GO:0005886; GO:0022857; GO:0055085
COG0477	P96664	GO:0022857	GO:0005886; GO:0022857
COG0477	Q00538	GO:0016020; GO:0022857	GO:0005886; GO:0016020; GO:0022857; GO:0046677
COG0477	Q7N568	GO:0022857	GO:0005886; GO:0022857
COG0477	A0QWU7	GO:0022857	GO:0005886; GO:0006869; GO:0022857
COG0477	A0R5K5	GO:0022857	GO:0005886; GO:0022857; GO:0046677
COG0477	P21906	GO:0022857	GO:0005886; GO:0008643; GO:0022857
COG0477	Q92EE1	GO:0022857	GO:0005886; GO:0022857; GO:0046677
COG0477	Q9CCP7	GO:0022857	GO:0005886; GO:0022857
COG0477	Q2NTK5	GO:0022857	GO:0005886; GO:0022857
COG0477	A0KGK4	GO:0022857	GO:0005886; GO:0022857
COG0477	A4SR87	GO:0022857	GO:0005886; GO:0022857
COG0477	A1JKW8	GO:0022857	GO:0005886; GO:0022857
COG0477	A1JRQ2	GO:0022857	GO:0005886; GO:0022857
COG0477	A8GFK7	GO:0022857	GO:0005886; GO:0022857
COG0477	A4W8S1	GO:0022857	GO:0005886; GO:0022857
COG0477	A4W978	GO:0022857	GO:0005886; GO:0022857
COG0477	A4WCC3	GO:0022857	GO:0005886; GO:0022857
COG0477	P34698	GO:0022857	GO:0005886; GO:0022857
COG0477	A2RJJ9	GO:0022857	GO:0005886; GO:0022857
COG0477	A5U2B2	GO:0022857	GO:0005886; GO:0022857
COG0477	B4ETN1	GO:0022857	GO:0005886; GO:0022857
COG0477	C6DBD0	GO:0022857	GO:0005886; GO:0022857
COG0477	C6DFD4	GO:0022857	GO:0005886; GO:0022857
COG0477	Q7CJL1	GO:0022857	GO:0005886; GO:0022857; GO:0055085
COG0477	Q8ZEW3	GO:0022857	GO:0005886; GO:0022857
COG0477	P44610	GO:0022857	GO:0005886; GO:0022857
COG0477	P44699	GO:0022857	GO:0005886; GO:0022857
COG0477	P9WG85	GO:0022857	GO:0005886; GO:0022857; GO:0055085
COG0477	P9WG87	GO:0016020; GO:0022857	GO:0005886; GO:0016020; GO:0022857
COG0477	P9WG89	GO:0022857	GO:0005576; GO:0005886; GO:0022857; GO:0055085
COG0477	P9WG91	GO:0016020; GO:0022857	GO:0005886; GO:0016020; GO:0022857; GO:0046677
COG0477	P9WJW9	GO:0016020; GO:0022857	GO:0005886; GO:0016020; GO:0022857; GO:0046677
COG0477	P9WJY3	GO:0022857	GO:0005829; GO:0005886; GO:0015562; GO:0017089; GO:0022857; GO:0046677; GO:0052170; GO:0055085
COG0477	P9WJY5	GO:0016020; GO:0022857	GO:0005886; GO:0016020; GO:0022857
COG0477	P9WLG3	GO:0022857	GO:0005886; GO:0022857
COG0477	P0AGF4	GO:0016020; GO:0022857	GO:0005886; GO:0015519; GO:0015753; GO:0016020; GO:0022857; GO:0055085
COG0477	P0C0L7	GO:0016020	GO:0005297; GO:0005886; GO:0006865; GO:0007231; GO:0016020; GO:0031460; GO:0071474; GO:0071475; GO:1905647
COG0477	P21503	GO:0022857	GO:0005886; GO:0022857
COG0477	P31474	GO:0022857	GO:0005886; GO:0022857; GO:0055085
COG0477	P37621	GO:0022857	GO:0005886; GO:0022857
COG0477	P37643	GO:0022857	GO:0005886; GO:0022857
COG0477	P52600	GO:0022857	GO:0005886; GO:0006974; GO:0015721; GO:0022857; GO:0046677; GO:0055085; GO:0140330; GO:1990281; GO:1990961
COG0477	P69367	GO:0022857	GO:0005886; GO:0022857; GO:0046677
COG0477	Q46909	GO:0016020; GO:0022857	GO:0005886; GO:0016020; GO:0022857
COG0477	Q7AFA1	GO:0022857	GO:0005886; GO:0022857; GO:0046677
COG0477	Q8X6P4	GO:0022857	GO:0005886; GO:0022857
COG0477	Q8XEB7	GO:0022857	GO:0005886; GO:0022857
COG0477	Q8Z257	GO:0022857	GO:0005886; GO:0022857
COG0477	Q8Z7L0	GO:0022857	GO:0005886; GO:0022857
COG0477	Q8Z810	GO:0022857	GO:0005886; GO:0022857
COG0477	Q2FYJ5	GO:0022857	GO:0005886; GO:0022857; GO:0046677; GO:0055085
COG0532	P0A705	GO:0016020	GO:0003743; GO:0003924; GO:0005525; GO:0005737; GO:0005829; GO:0006413; GO:0009409; GO:0016020; GO:0043024; GO:0061077; GO:0097216
COG0539	P0AG67	GO:0016020	GO:0000028; GO:0002181; GO:0003723; GO:0003727; GO:0003729; GO:0003735; GO:0005737; GO:0006412; GO:0010501; GO:0016020; GO:0022627; GO:2000766; GO:2000767
COG0542	P63284	GO:0016020	GO:0005524; GO:0005737; GO:0005829; GO:0009408; GO:0016020; GO:0016887; GO:0034605; GO:0042026; GO:0042802
COG0552	P73930	GO:0016020; GO:0006605	GO:0003924; GO:0005047; GO:0005525; GO:0005737; GO:0005886; GO:0006605; GO:0006614; GO:0016020
COG0552	P51835	GO:0016020; GO:0006605	GO:0003924; GO:0005047; GO:0005525; GO:0005737; GO:0005886; GO:0006605; GO:0006614; GO:0016020
COG0552	O67066	GO:0016020; GO:0006605	GO:0003924; GO:0005047; GO:0005525; GO:0005737; GO:0005886; GO:0006605; GO:0006614; GO:0016020
COG0552	Q9RS67	GO:0016020; GO:0006605	GO:0003924; GO:0005047; GO:0005525; GO:0005737; GO:0005886; GO:0006605; GO:0006614; GO:0016020
COG0552	P47539	GO:0016020; GO:0006605	GO:0003924; GO:0005047; GO:0005525; GO:0005737; GO:0005886; GO:0006605; GO:0006614; GO:0016020
COG0552	P44870	GO:0016020; GO:0006605	GO:0003924; GO:0005047; GO:0005525; GO:0005737; GO:0005886; GO:0006605; GO:0006614; GO:0016020
COG0552	P9WGD9	GO:0016020; GO:0006605	GO:0003924; GO:0005047; GO:0005525; GO:0005737; GO:0005886; GO:0006605; GO:0006614; GO:0009274; GO:0016020
COG0552	P10121	GO:0016020; GO:0006605	GO:0003924; GO:0005047; GO:0005525; GO:0005829; GO:0005886; GO:0006605; GO:0006614; GO:0016020; GO:0019897
COG0589	Q55736	GO:0016020	GO:0006814; GO:0015299; GO:0016020
COG0589	P0AED0	GO:0016020	GO:0005737; GO:0016020; GO:0042802
COG0624	Q8EEB6	GO:0043093	GO:0005829; GO:0008270; GO:0009014; GO:0009089; GO:0019877; GO:0043093; GO:0050897
COG0624	Q89BP2	GO:0043093	GO:0005829; GO:0008270; GO:0009014; GO:0009089; GO:0019877; GO:0043093; GO:0050897
COG0624	Q83DN2	GO:0043093	GO:0005829; GO:0008270; GO:0009014; GO:0009089; GO:0019877; GO:0043093; GO:0050897
COG0624	Q9KQ52	GO:0043093	GO:0005829; GO:0008270; GO:0009014; GO:0009089; GO:0019877; GO:0043093; GO:0050897
COG0624	Q7CJI9	GO:0043093	GO:0005829; GO:0008270; GO:0009014; GO:0009089; GO:0019877; GO:0043093; GO:0050897
COG0624	P44514	GO:0043093	GO:0005829; GO:0008270; GO:0009014; GO:0009089; GO:0019877; GO:0043093; GO:0050897
COG0624	P0AED7	GO:0043093	GO:0005829; GO:0008270; GO:0009014; GO:0009089; GO:0019877; GO:0032153; GO:0042802; GO:0043093; GO:0050897
COG0642	O31433	GO:0016020	GO:0000155; GO:0005524; GO:0005886; GO:0016020
COG0642	P54444	GO:0016020	GO:0000155; GO:0005524; GO:0005886; GO:0016020
COG0642	P30844	GO:0016020	GO:0000155; GO:0000160; GO:0004673; GO:0004721; GO:0005524; GO:0005886; GO:0007165; GO:0010041; GO:0010043; GO:0016020; GO:0046777
COG0642	O24972	GO:0016020	GO:0000155; GO:0016020
COG0643	P29072	GO:0016020	GO:0000155; GO:0005524; GO:0005737; GO:0006935; GO:0016020; GO:0071978
COG0644	P55699	GO:0016020	GO:0004497; GO:0016020
COG0665	O07622	GO:0016020	GO:0005737; GO:0016020; GO:0016491; GO:0046872; GO:0051537
COG0707	Q9ZBA5	GO:0051301	GO:0005886; GO:0005975; GO:0007049; GO:0008360; GO:0009252; GO:0016757; GO:0030259; GO:0050511; GO:0051301; GO:0051991; GO:0071555
COG0707	Q0SHS1	GO:0051301	GO:0005886; GO:0005975; GO:0007049; GO:0008360; GO:0009252; GO:0030259; GO:0050511; GO:0051301; GO:0051991; GO:0071555
COG0707	Q8YZI3	GO:0051301	GO:0005886; GO:0005975; GO:0007049; GO:0008360; GO:0009252; GO:0030259; GO:0050511; GO:0051301; GO:0051991; GO:0071555
COG0707	Q2JD50	GO:0051301	GO:0005886; GO:0005975; GO:0007049; GO:0008360; GO:0009252; GO:0030259; GO:0050511; GO:0051301; GO:0051991; GO:0071555
COG0707	P57311	GO:0051301	GO:0005886; GO:0005975; GO:0007049; GO:0008360; GO:0009252; GO:0030259; GO:0050511; GO:0051301; GO:0051991; GO:0071555
COG0707	Q3AGT7	GO:0051301	GO:0005886; GO:0005975; GO:0007049; GO:0008360; GO:0009252; GO:0030259; GO:0050511; GO:0051301; GO:0051991; GO:0071555
COG0707	P74657	GO:0051301	GO:0005886; GO:0005975; GO:0007049; GO:0008360; GO:0009252; GO:0016757; GO:0030259; GO:0050511; GO:0051301; GO:0051991; GO:0071555
COG0707	Q31KS7	GO:0051301	GO:0005886; GO:0005975; GO:0007049; GO:0008360; GO:0009252; GO:0030259; GO:0050511; GO:0051301; GO:0051991; GO:0071555
COG0707	A4YZK3	GO:0051301	GO:0005886; GO:0005975; GO:0007049; GO:0008360; GO:0009252; GO:0030259; GO:0050511; GO:0051301; GO:0051991; GO:0071555
COG0707	Q24TE6	GO:0051301	GO:0005886; GO:0005975; GO:0007049; GO:0008360; GO:0009252; GO:0030259; GO:0050511; GO:0051301; GO:0051991; GO:0071555
COG0707	Q81JE6	GO:0051301	GO:0005886; GO:0005975; GO:0007049; GO:0008360; GO:0009252; GO:0030259; GO:0050511; GO:0051301; GO:0051991; GO:0071555
COG0707	Q81JG5	GO:0051301	GO:0005886; GO:0005975; GO:0007049; GO:0008360; GO:0009252; GO:0030259; GO:0050511; GO:0051301; GO:0051991; GO:0071555
COG0707	A2BNZ2	GO:0051301	GO:0005886; GO:0005975; GO:0007049; GO:0008360; GO:0009252; GO:0030259; GO:0050511; GO:0051301; GO:0051991; GO:0071555
COG0707	A0L5N1	GO:0051301	GO:0005886; GO:0005975; GO:0007049; GO:0008360; GO:0009252; GO:0030259; GO:0050511; GO:0051301; GO:0051991; GO:0071555
COG0707	Q47AA4	GO:0051301	GO:0005886; GO:0005975; GO:0007049; GO:0008360; GO:0009252; GO:0030259; GO:0050511; GO:0051301; GO:0051991; GO:0071555
COG0707	Q88N76	GO:0051301	GO:0005886; GO:0005975; GO:0007049; GO:0008360; GO:0009252; GO:0030259; GO:0050511; GO:0051301; GO:0051991; GO:0071555
COG0707	Q9PF81	GO:0051301	GO:0005886; GO:0005975; GO:0007049; GO:0008360; GO:0009252; GO:0030259; GO:0050511; GO:0051301; GO:0051991; GO:0071555
COG0707	Q73I55	GO:0051301	GO:0005886; GO:0005975; GO:0007049; GO:0008360; GO:0009252; GO:0030259; GO:0050511; GO:0051301; GO:0051991; GO:0071555
COG0707	Q7VDZ2	GO:0051301	GO:0005886; GO:0005975; GO:0007049; GO:0008360; GO:0009252; GO:0030259; GO:0050511; GO:0051301; GO:0051991; GO:0071555
COG0707	A2BUH4	GO:0051301	GO:0005886; GO:0005975; GO:0007049; GO:0008360; GO:0009252; GO:0030259; GO:0050511; GO:0051301; GO:0051991; GO:0071555
COG0707	A3PAR5	GO:0051301	GO:0005886; GO:0005975; GO:0007049; GO:0008360; GO:0009252; GO:0030259; GO:0050511; GO:0051301; GO:0051991; GO:0071555
COG0707	A2C027	GO:0051301	GO:0005886; GO:0005975; GO:0007049; GO:0008360; GO:0009252; GO:0030259; GO:0050511; GO:0051301; GO:0051991; GO:0071555
COG0707	Q8Y5M2	GO:0051301	GO:0005886; GO:0005975; GO:0007049; GO:0008360; GO:0009252; GO:0016757; GO:0030259; GO:0050511; GO:0051301; GO:0051991; GO:0071555
COG0707	P0CB60	GO:0051301	GO:0005886; GO:0005975; GO:0007049; GO:0008360; GO:0009252; GO:0030259; GO:0050511; GO:0051301; GO:0051991; GO:0071555
COG0707	Q8DQM1	GO:0051301	GO:0005886; GO:0005975; GO:0007049; GO:0008360; GO:0009252; GO:0016757; GO:0030259; GO:0050511; GO:0051301; GO:0051991; GO:0071555
COG0707	Q5HPC0	GO:0051301	GO:0005886; GO:0005975; GO:0007049; GO:0008360; GO:0009252; GO:0030259; GO:0050511; GO:0051301; GO:0051991; GO:0071555
COG0707	Q8CMM3	GO:0051301	GO:0005886; GO:0005975; GO:0007049; GO:0008360; GO:0009252; GO:0030259; GO:0050511; GO:0051301; GO:0051991; GO:0071555
COG0707	Q8UDM8	GO:0051301	GO:0005886; GO:0005975; GO:0007049; GO:0008360; GO:0009252; GO:0030259; GO:0050511; GO:0051301; GO:0051991; GO:0071555
COG0707	Q5NGM4	GO:0051301	GO:0005886; GO:0005975; GO:0007049; GO:0008360; GO:0009252; GO:0030259; GO:0050511; GO:0051301; GO:0051991; GO:0071555
COG0707	Q6AJ53	GO:0051301	GO:0005886; GO:0005975; GO:0007049; GO:0008360; GO:0009252; GO:0030259; GO:0050511; GO:0051301; GO:0051991; GO:0071555
COG0707	Q0A6K2	GO:0051301	GO:0005886; GO:0005975; GO:0007049; GO:0008360; GO:0009252; GO:0030259; GO:0050511; GO:0051301; GO:0051991; GO:0071555
COG0707	Q8R5N5	GO:0051301	GO:0005886; GO:0005975; GO:0007049; GO:0008360; GO:0009252; GO:0016757; GO:0030259; GO:0050511; GO:0051301; GO:0051991; GO:0071555
COG0707	Q8PCK0	GO:0051301	GO:0005886; GO:0005975; GO:0007049; GO:0008360; GO:0009252; GO:0016757; GO:0030259; GO:0050511; GO:0051301; GO:0051991; GO:0071555
COG0707	Q8PPA8	GO:0051301	GO:0005886; GO:0005975; GO:0007049; GO:0008360; GO:0009252; GO:0030259; GO:0050511; GO:0051301; GO:0051991; GO:0071555
COG0707	Q9A5A1	GO:0051301	GO:0005886; GO:0005975; GO:0007049; GO:0008360; GO:0009252; GO:0030259; GO:0050511; GO:0051301; GO:0051991; GO:0071555
COG0707	Q9PNQ2	GO:0051301	GO:0005886; GO:0005975; GO:0007049; GO:0008360; GO:0009252; GO:0030259; GO:0050511; GO:0051301; GO:0051991; GO:0071555
COG0707	Q8KGD4	GO:0051301	GO:0005886; GO:0005975; GO:0007049; GO:0008360; GO:0009252; GO:0030259; GO:0050511; GO:0051301; GO:0051991; GO:0071555
COG0707	Q0TNP7	GO:0051301	GO:0005886; GO:0005975; GO:0007049; GO:0008360; GO:0009252; GO:0030259; GO:0050511; GO:0051301; GO:0051991; GO:0071555
COG0707	A1SL80	GO:0051301	GO:0005886; GO:0005975; GO:0007049; GO:0008360; GO:0009252; GO:0030259; GO:0050511; GO:0051301; GO:0051991; GO:0071555
COG0707	Q8FNU0	GO:0051301	GO:0005886; GO:0005975; GO:0007049; GO:0008360; GO:0009252; GO:0030259; GO:0050511; GO:0051301; GO:0051991; GO:0071555
COG0707	Q7MNV1	GO:0051301	GO:0005886; GO:0005975; GO:0007049; GO:0008360; GO:0009252; GO:0030259; GO:0050511; GO:0051301; GO:0051991; GO:0071555
COG0707	Q8NNN5	GO:0051301	GO:0005886; GO:0005975; GO:0007049; GO:0008360; GO:0009252; GO:0030259; GO:0050511; GO:0051301; GO:0051991; GO:0071555
COG0707	Q8NT41	GO:0008654	GO:0000030; GO:0008654; GO:0009247; GO:0046488
COG0707	Q8DHY4	GO:0051301	GO:0005886; GO:0005975; GO:0007049; GO:0008360; GO:0009252; GO:0030259; GO:0050511; GO:0051301; GO:0051991; GO:0071555
COG0707	Q8K9T4	GO:0051301	GO:0005886; GO:0005975; GO:0007049; GO:0008360; GO:0009252; GO:0030259; GO:0050511; GO:0051301; GO:0051991; GO:0071555
COG0707	Q8FL64	GO:0051301	GO:0005886; GO:0005975; GO:0007049; GO:0008360; GO:0009252; GO:0030259; GO:0050511; GO:0051301; GO:0051991; GO:0071555
COG0707	A3DE27	GO:0051301	GO:0005886; GO:0005975; GO:0007049; GO:0008360; GO:0009252; GO:0030259; GO:0050511; GO:0051301; GO:0051991; GO:0071555
COG0707	Q03W35	GO:0051301	GO:0005886; GO:0005975; GO:0007049; GO:0008360; GO:0009252; GO:0030259; GO:0050511; GO:0051301; GO:0051991; GO:0071555
COG0707	Q21MG9	GO:0051301	GO:0005886; GO:0005975; GO:0007049; GO:0008360; GO:0009252; GO:0030259; GO:0050511; GO:0051301; GO:0051991; GO:0071555
COG0707	Q04ET0	GO:0051301	GO:0005886; GO:0005975; GO:0007049; GO:0008360; GO:0009252; GO:0030259; GO:0050511; GO:0051301; GO:0051991; GO:0071555
COG0707	Q119X8	GO:0051301	GO:0005886; GO:0005975; GO:0007049; GO:0008360; GO:0009252; GO:0030259; GO:0050511; GO:0051301; GO:0051991; GO:0071555
COG0707	Q820Y4	GO:0051301	GO:0005886; GO:0005975; GO:0007049; GO:0008360; GO:0009252; GO:0030259; GO:0050511; GO:0051301; GO:0051991; GO:0071555
COG0707	Q7U346	GO:0051301	GO:0005886; GO:0005975; GO:0007049; GO:0008360; GO:0009252; GO:0030259; GO:0050511; GO:0051301; GO:0051991; GO:0071555
COG0707	Q1IKH0	GO:0051301	GO:0005886; GO:0005975; GO:0007049; GO:0008360; GO:0009252; GO:0030259; GO:0050511; GO:0051301; GO:0051991; GO:0071555
COG0707	A4G8T8	GO:0051301	GO:0005886; GO:0005975; GO:0007049; GO:0008360; GO:0009252; GO:0030259; GO:0050511; GO:0051301; GO:0051991; GO:0071555
COG0707	Q0I1D3	GO:0051301	GO:0005886; GO:0005975; GO:0007049; GO:0008360; GO:0009252; GO:0030259; GO:0050511; GO:0051301; GO:0051991; GO:0071555
COG0707	Q4ZNZ0	GO:0051301	GO:0005886; GO:0005975; GO:0007049; GO:0008360; GO:0009252; GO:0030259; GO:0050511; GO:0051301; GO:0051991; GO:0071555
COG0707	Q3K744	GO:0051301	GO:0005886; GO:0005975; GO:0007049; GO:0008360; GO:0009252; GO:0030259; GO:0050511; GO:0051301; GO:0051991; GO:0071555
COG0707	Q313Q3	GO:0051301	GO:0005886; GO:0005975; GO:0007049; GO:0008360; GO:0009252; GO:0030259; GO:0050511; GO:0051301; GO:0051991; GO:0071555
COG0707	Q8DVE2	GO:0051301	GO:0005886; GO:0005975; GO:0007049; GO:0008360; GO:0009252; GO:0030259; GO:0050511; GO:0051301; GO:0051991; GO:0071555
COG0707	Q8E6P0	GO:0051301	GO:0005886; GO:0005975; GO:0007049; GO:0008360; GO:0009252; GO:0030259; GO:0050511; GO:0051301; GO:0051991; GO:0071555
COG0707	Q8CX35	GO:0051301	GO:0005886; GO:0005975; GO:0007049; GO:0008360; GO:0009252; GO:0016757; GO:0030259; GO:0050511; GO:0051301; GO:0051991; GO:0071555
COG0707	B4E6J2	GO:0051301	GO:0005886; GO:0005975; GO:0007049; GO:0008360; GO:0009252; GO:0030259; GO:0050511; GO:0051301; GO:0051991; GO:0071555
COG0707	B2HGR6	GO:0051301	GO:0005886; GO:0005975; GO:0007049; GO:0008360; GO:0009252; GO:0030259; GO:0050511; GO:0051301; GO:0051991; GO:0071555
COG0707	C3KCT0	GO:0051301	GO:0005886; GO:0005975; GO:0007049; GO:0008360; GO:0009252; GO:0030259; GO:0050511; GO:0051301; GO:0051991; GO:0071555
COG0707	Q1ME33	GO:0051301	GO:0005886; GO:0005975; GO:0007049; GO:0008360; GO:0009252; GO:0030259; GO:0050511; GO:0051301; GO:0051991; GO:0071555
COG0707	Q6D0I3	GO:0051301	GO:0005886; GO:0005975; GO:0007049; GO:0008360; GO:0009252; GO:0030259; GO:0050511; GO:0051301; GO:0051991; GO:0071555
COG0707	B9DUV6	GO:0051301	GO:0005886; GO:0005975; GO:0007049; GO:0008360; GO:0009252; GO:0030259; GO:0050511; GO:0051301; GO:0051991; GO:0071555
COG0707	Q5L524	GO:0051301	GO:0005886; GO:0005975; GO:0007049; GO:0008360; GO:0009252; GO:0030259; GO:0050511; GO:0051301; GO:0051991; GO:0071555
COG0707	Q4K6J3	GO:0051301	GO:0005886; GO:0005975; GO:0007049; GO:0008360; GO:0009252; GO:0030259; GO:0050511; GO:0051301; GO:0051991; GO:0071555
COG0707	Q88V81	GO:0051301	GO:0005886; GO:0005975; GO:0007049; GO:0008360; GO:0009252; GO:0030259; GO:0050511; GO:0051301; GO:0051991; GO:0071555
COG0707	Q8CUL4	GO:0051301	GO:0005886; GO:0005975; GO:0007049; GO:0008360; GO:0009252; GO:0030259; GO:0050511; GO:0051301; GO:0051991; GO:0071555
COG0707	Q65RY6	GO:0051301	GO:0005886; GO:0005975; GO:0007049; GO:0008360; GO:0009252; GO:0030259; GO:0050511; GO:0051301; GO:0051991; GO:0071555
COG0707	Q87WY5	GO:0051301	GO:0005886; GO:0005975; GO:0007049; GO:0008360; GO:0009252; GO:0030259; GO:0050511; GO:0051301; GO:0051991; GO:0071555
COG0707	Q87SG4	GO:0051301	GO:0005886; GO:0005975; GO:0007049; GO:0008360; GO:0009252; GO:0030259; GO:0050511; GO:0051301; GO:0051991; GO:0071555
COG0707	P37585	GO:0051301	GO:0005886; GO:0005975; GO:0007049; GO:0008360; GO:0009252; GO:0016757; GO:0030259; GO:0050511; GO:0051301; GO:0051991; GO:0071555
COG0707	O67238	GO:0051301	GO:0005886; GO:0005975; GO:0007049; GO:0008360; GO:0009252; GO:0016757; GO:0030259; GO:0050511; GO:0051301; GO:0051991; GO:0071555
COG0707	Q89FU7	GO:0051301	GO:0005886; GO:0005975; GO:0007049; GO:0008360; GO:0009252; GO:0016757; GO:0030259; GO:0050511; GO:0051301; GO:0051991; GO:0071555
COG0707	Q8YI66	GO:0051301	GO:0005886; GO:0005975; GO:0007049; GO:0008360; GO:0009252; GO:0030259; GO:0050511; GO:0051301; GO:0051991; GO:0071555
COG0707	P59424	GO:0051301	GO:0005886; GO:0005975; GO:0007049; GO:0008360; GO:0009252; GO:0030259; GO:0050511; GO:0051301; GO:0051991; GO:0071555
COG0707	B8CNL1	GO:0051301	GO:0005886; GO:0005975; GO:0007049; GO:0008360; GO:0009252; GO:0030259; GO:0050511; GO:0051301; GO:0051991; GO:0071555
COG0707	O07109	GO:0051301	GO:0005886; GO:0005975; GO:0007049; GO:0008360; GO:0009252; GO:0030259; GO:0050511; GO:0051301; GO:0051991; GO:0071555
COG0707	Q8A258	GO:0051301	GO:0005886; GO:0005975; GO:0007049; GO:0008360; GO:0009252; GO:0016757; GO:0030259; GO:0050511; GO:0051301; GO:0051991; GO:0071555
COG0707	Q820X3	GO:0051301	GO:0005886; GO:0005975; GO:0007049; GO:0008360; GO:0009252; GO:0016757; GO:0030259; GO:0050511; GO:0051301; GO:0051991; GO:0071555
COG0707	Q820F6	GO:0051301	GO:0005886; GO:0005975; GO:0007049; GO:0008360; GO:0009252; GO:0030259; GO:0050511; GO:0051301; GO:0051991; GO:0071555
COG0707	Q820E0	GO:0051301	GO:0005886; GO:0005975; GO:0007049; GO:0008360; GO:0009252; GO:0030259; GO:0050511; GO:0051301; GO:0051991; GO:0071555
COG0707	Q0BXU2	GO:0051301	GO:0005886; GO:0005975; GO:0007049; GO:0008360; GO:0009252; GO:0030259; GO:0050511; GO:0051301; GO:0051991; GO:0071555
COG0707	Q82VS3	GO:0051301	GO:0005886; GO:0005975; GO:0007049; GO:0008360; GO:0009252; GO:0030259; GO:0050511; GO:0051301; GO:0051991; GO:0071555
COG0707	A1WC06	GO:0051301	GO:0005886; GO:0005975; GO:0007049; GO:0008360; GO:0009252; GO:0030259; GO:0050511; GO:0051301; GO:0051991; GO:0071555
COG0707	Q7U336	GO:0051301	GO:0005886; GO:0005975; GO:0007049; GO:0008360; GO:0009252; GO:0030259; GO:0050511; GO:0051301; GO:0051991; GO:0071555
COG0707	Q01Q48	GO:0051301	GO:0005886; GO:0005975; GO:0007049; GO:0008360; GO:0009252; GO:0030259; GO:0050511; GO:0051301; GO:0051991; GO:0071555
COG0707	C1A0X5	GO:0051301	GO:0005886; GO:0005975; GO:0007049; GO:0008360; GO:0009252; GO:0030259; GO:0050511; GO:0051301; GO:0051991; GO:0071555
COG0707	Q7U322	GO:0051301	GO:0005886; GO:0005975; GO:0007049; GO:0008360; GO:0009252; GO:0030259; GO:0050511; GO:0051301; GO:0051991; GO:0071555
COG0707	Q5L3H6	GO:0051301	GO:0005886; GO:0005975; GO:0007049; GO:0008360; GO:0009252; GO:0030259; GO:0050511; GO:0051301; GO:0051991; GO:0071555
COG0707	Q3M935	GO:0051301	GO:0005886; GO:0005975; GO:0007049; GO:0008360; GO:0009252; GO:0030259; GO:0050511; GO:0051301; GO:0051991; GO:0071555
COG0707	Q7MAW5	GO:0051301	GO:0005886; GO:0005975; GO:0007049; GO:0008360; GO:0009252; GO:0030259; GO:0050511; GO:0051301; GO:0051991; GO:0071555
COG0707	B7J3V2	GO:0051301	GO:0005886; GO:0005975; GO:0007049; GO:0008360; GO:0009252; GO:0030259; GO:0050511; GO:0051301; GO:0051991; GO:0071555
COG0707	Q62GS7	GO:0051301	GO:0005886; GO:0005975; GO:0007049; GO:0008360; GO:0009252; GO:0030259; GO:0050511; GO:0051301; GO:0051991; GO:0071555
COG0707	Q9PLG2	GO:0051301	GO:0005886; GO:0005975; GO:0007049; GO:0008360; GO:0009252; GO:0030259; GO:0050511; GO:0051301; GO:0051991; GO:0071555
COG0707	Q9RWP0	GO:0051301	GO:0005886; GO:0005975; GO:0007049; GO:0008360; GO:0009252; GO:0016757; GO:0030259; GO:0050511; GO:0051301; GO:0051991; GO:0071555
COG0707	Q748D6	GO:0051301	GO:0005886; GO:0005975; GO:0007049; GO:0008360; GO:0009252; GO:0016757; GO:0030259; GO:0050511; GO:0051301; GO:0051991; GO:0071555
COG0707	Q604V7	GO:0051301	GO:0005886; GO:0005975; GO:0007049; GO:0008360; GO:0009252; GO:0030259; GO:0050511; GO:0051301; GO:0051991; GO:0071555
COG0707	Q7N147	GO:0051301	GO:0005886; GO:0005975; GO:0007049; GO:0008360; GO:0009252; GO:0030259; GO:0050511; GO:0051301; GO:0051991; GO:0071555
COG0707	Q9WY74	GO:0051301	GO:0005886; GO:0005975; GO:0007049; GO:0008360; GO:0009252; GO:0016757; GO:0030259; GO:0050511; GO:0051301; GO:0051991; GO:0071555
COG0707	Q73L91	GO:0051301	GO:0005886; GO:0005975; GO:0007049; GO:0008360; GO:0009252; GO:0030259; GO:0050511; GO:0051301; GO:0051991; GO:0071555
COG0707	O83535	GO:0051301	GO:0005886; GO:0005975; GO:0007049; GO:0008360; GO:0009252; GO:0030259; GO:0050511; GO:0051301; GO:0051991; GO:0071555
COG0707	Q9KPG7	GO:0051301	GO:0005886; GO:0005975; GO:0007049; GO:0008360; GO:0009252; GO:0016757; GO:0030259; GO:0050511; GO:0051301; GO:0051991; GO:0071555
COG0707	Q7NPZ9	GO:0051301	GO:0005886; GO:0005975; GO:0007049; GO:0008360; GO:0009252; GO:0030259; GO:0050511; GO:0051301; GO:0051991; GO:0071555
COG0707	Q3AAE6	GO:0051301	GO:0005886; GO:0005975; GO:0007049; GO:0008360; GO:0009252; GO:0030259; GO:0050511; GO:0051301; GO:0051991; GO:0071555
COG0707	A5EY03	GO:0051301	GO:0005886; GO:0005975; GO:0007049; GO:0008360; GO:0009252; GO:0030259; GO:0050511; GO:0051301; GO:0051991; GO:0071555
COG0707	A0R016	GO:0051301	GO:0005886; GO:0005975; GO:0007049; GO:0008360; GO:0009252; GO:0030259; GO:0050511; GO:0051301; GO:0051991; GO:0071555
COG0707	Q1D0T0	GO:0051301	GO:0005886; GO:0005975; GO:0007049; GO:0008360; GO:0009252; GO:0030259; GO:0050511; GO:0051301; GO:0051991; GO:0071555
COG0707	Q5LU63	GO:0051301	GO:0005886; GO:0005975; GO:0007049; GO:0008360; GO:0009252; GO:0030259; GO:0050511; GO:0051301; GO:0051991; GO:0071555
COG0707	Q5YYX9	GO:0051301	GO:0005886; GO:0005975; GO:0007049; GO:0008360; GO:0009252; GO:0030259; GO:0050511; GO:0051301; GO:0051991; GO:0071555
COG0707	Q7MBC4	GO:0051301	GO:0005886; GO:0005975; GO:0007049; GO:0008360; GO:0009252; GO:0030259; GO:0050511; GO:0051301; GO:0051991; GO:0071555
COG0707	Q7WFS2	GO:0051301	GO:0005886; GO:0005975; GO:0007049; GO:0008360; GO:0009252; GO:0030259; GO:0050511; GO:0051301; GO:0051991; GO:0071555
COG0707	Q7VUQ3	GO:0051301	GO:0005886; GO:0005975; GO:0007049; GO:0008360; GO:0009252; GO:0030259; GO:0050511; GO:0051301; GO:0051991; GO:0071555
COG0707	Q74JY4	GO:0051301	GO:0005886; GO:0005975; GO:0007049; GO:0008360; GO:0009252; GO:0030259; GO:0050511; GO:0051301; GO:0051991; GO:0071555
COG0707	Q68WW7	GO:0051301	GO:0005886; GO:0005975; GO:0007049; GO:0008360; GO:0009252; GO:0030259; GO:0050511; GO:0051301; GO:0051991; GO:0071555
COG0707	Q6N411	GO:0051301	GO:0005886; GO:0005975; GO:0007049; GO:0008360; GO:0009252; GO:0030259; GO:0050511; GO:0051301; GO:0051991; GO:0071555
COG0707	Q4FQV9	GO:0051301	GO:0005886; GO:0005975; GO:0007049; GO:0008360; GO:0009252; GO:0030259; GO:0050511; GO:0051301; GO:0051991; GO:0071555
COG0707	Q73YQ8	GO:0051301	GO:0005886; GO:0005975; GO:0007049; GO:0008360; GO:0009252; GO:0030259; GO:0050511; GO:0051301; GO:0051991; GO:0071555
COG0707	B1YIT7	GO:0051301	GO:0005886; GO:0005975; GO:0007049; GO:0008360; GO:0009252; GO:0030259; GO:0050511; GO:0051301; GO:0051991; GO:0071555
COG0707	Q72JP9	GO:0051301	GO:0005886; GO:0005975; GO:0007049; GO:0008360; GO:0009252; GO:0030259; GO:0050511; GO:0051301; GO:0051991; GO:0071555
COG0707	Q46WZ4	GO:0051301	GO:0005886; GO:0005975; GO:0007049; GO:0008360; GO:0009252; GO:0030259; GO:0050511; GO:0051301; GO:0051991; GO:0071555
COG0707	Q5M4Y1	GO:0051301	GO:0005886; GO:0005975; GO:0007049; GO:0008360; GO:0009252; GO:0030259; GO:0050511; GO:0051301; GO:0051991; GO:0071555
COG0707	Q6MBS7	GO:0051301	GO:0005886; GO:0005975; GO:0007049; GO:0008360; GO:0009252; GO:0030259; GO:0050511; GO:0051301; GO:0051991; GO:0071555
COG0707	Q255W4	GO:0051301	GO:0005886; GO:0005975; GO:0007049; GO:0008360; GO:0009252; GO:0030259; GO:0050511; GO:0051301; GO:0051991; GO:0071555
COG0707	Q9RNM6	GO:0051301	GO:0005886; GO:0005975; GO:0007049; GO:0008360; GO:0009252; GO:0030259; GO:0050511; GO:0051301; GO:0051991; GO:0071555
COG0707	Q6MIG1	GO:0051301	GO:0005886; GO:0005975; GO:0007049; GO:0008360; GO:0009252; GO:0030259; GO:0050511; GO:0051301; GO:0051991; GO:0071555
COG0707	Q48EF8	GO:0051301	GO:0005886; GO:0005975; GO:0007049; GO:0008360; GO:0009252; GO:0030259; GO:0050511; GO:0051301; GO:0051991; GO:0071555
COG0707	Q2RK79	GO:0051301	GO:0005886; GO:0005975; GO:0007049; GO:0008360; GO:0009252; GO:0030259; GO:0050511; GO:0051301; GO:0051991; GO:0071555
COG0707	Q1GZ01	GO:0051301	GO:0005886; GO:0005975; GO:0007049; GO:0008360; GO:0009252; GO:0030259; GO:0050511; GO:0051301; GO:0051991; GO:0071555
COG0707	Q1AVX3	GO:0051301	GO:0005886; GO:0005975; GO:0007049; GO:0008360; GO:0009252; GO:0030259; GO:0050511; GO:0051301; GO:0051991; GO:0071555
COG0707	Q1LIM6	GO:0051301	GO:0005886; GO:0005975; GO:0007049; GO:0008360; GO:0009252; GO:0030259; GO:0050511; GO:0051301; GO:0051991; GO:0071555
COG0707	Q13TZ2	GO:0051301	GO:0005886; GO:0005975; GO:0007049; GO:0008360; GO:0009252; GO:0030259; GO:0050511; GO:0051301; GO:0051991; GO:0071555
COG0707	Q11GS5	GO:0051301	GO:0005886; GO:0005975; GO:0007049; GO:0008360; GO:0009252; GO:0030259; GO:0050511; GO:0051301; GO:0051991; GO:0071555
COG0707	Q92NL9	GO:0051301	GO:0005886; GO:0005975; GO:0007049; GO:0008360; GO:0009252; GO:0030259; GO:0050511; GO:0051301; GO:0051991; GO:0071555
COG0707	Q98KB3	GO:0051301	GO:0005886; GO:0005975; GO:0007049; GO:0008360; GO:0009252; GO:0030259; GO:0050511; GO:0051301; GO:0051991; GO:0071555
COG0707	Q8XVI7	GO:0051301	GO:0005886; GO:0005975; GO:0007049; GO:0008360; GO:0009252; GO:0030259; GO:0050511; GO:0051301; GO:0051991; GO:0071555
COG0707	Q6A9Q2	GO:0051301	GO:0005886; GO:0005975; GO:0007049; GO:0008360; GO:0009252; GO:0030259; GO:0050511; GO:0051301; GO:0051991; GO:0071555
COG0707	Q5N140	GO:0051301	GO:0005886; GO:0005975; GO:0007049; GO:0008360; GO:0009252; GO:0030259; GO:0050511; GO:0051301; GO:0051991; GO:0071555
COG0707	A4JB94	GO:0051301	GO:0005886; GO:0005975; GO:0007049; GO:0008360; GO:0009252; GO:0030259; GO:0050511; GO:0051301; GO:0051991; GO:0071555
COG0707	Q2RVU4	GO:0051301	GO:0005886; GO:0005975; GO:0007049; GO:0008360; GO:0009252; GO:0030259; GO:0050511; GO:0051301; GO:0051991; GO:0071555
COG0707	Q11RH5	GO:0051301	GO:0005886; GO:0005975; GO:0007049; GO:0008360; GO:0009252; GO:0030259; GO:0050511; GO:0051301; GO:0051991; GO:0071555
COG0707	Q39YL9	GO:0051301	GO:0005886; GO:0005975; GO:0007049; GO:0008360; GO:0009252; GO:0030259; GO:0050511; GO:0051301; GO:0051991; GO:0071555
COG0707	Q47QW9	GO:0051301	GO:0005886; GO:0005975; GO:0007049; GO:0008360; GO:0009252; GO:0030259; GO:0050511; GO:0051301; GO:0051991; GO:0071555
COG0707	Q9K9T0	GO:0051301	GO:0005886; GO:0005975; GO:0007049; GO:0008360; GO:0009252; GO:0030259; GO:0050511; GO:0051301; GO:0051991; GO:0071555
COG0707	Q5LIJ7	GO:0051301	GO:0005886; GO:0005975; GO:0007049; GO:0008360; GO:0009252; GO:0030259; GO:0050511; GO:0051301; GO:0051991; GO:0071555
COG0707	Q63QJ7	GO:0051301	GO:0005886; GO:0005975; GO:0007049; GO:0008360; GO:0009252; GO:0030259; GO:0050511; GO:0051301; GO:0051991; GO:0071555
COG0707	Q97GY4	GO:0051301	GO:0005886; GO:0005975; GO:0007049; GO:0008360; GO:0009252; GO:0030259; GO:0050511; GO:0051301; GO:0051991; GO:0071555
COG0707	Q182Y6	GO:0051301	GO:0005886; GO:0005975; GO:0007049; GO:0008360; GO:0009252; GO:0030259; GO:0050511; GO:0051301; GO:0051991; GO:0071555
COG0707	Q5FKV2	GO:0051301	GO:0005886; GO:0005975; GO:0007049; GO:0008360; GO:0009252; GO:0030259; GO:0050511; GO:0051301; GO:0051991; GO:0071555
COG0707	Q9CF92	GO:0051301	GO:0005886; GO:0005975; GO:0007049; GO:0008360; GO:0009252; GO:0030259; GO:0050511; GO:0051301; GO:0051991; GO:0071555
COG0707	Q5ZXC4	GO:0051301	GO:0005886; GO:0005975; GO:0007049; GO:0008360; GO:0009252; GO:0030259; GO:0050511; GO:0051301; GO:0051991; GO:0071555
COG0707	Q929Y2	GO:0051301	GO:0005886; GO:0005975; GO:0007049; GO:0008360; GO:0009252; GO:0030259; GO:0050511; GO:0051301; GO:0051991; GO:0071555
COG0707	O69552	GO:0051301	GO:0005886; GO:0005975; GO:0007049; GO:0008360; GO:0009252; GO:0030259; GO:0050511; GO:0051301; GO:0051991; GO:0071555
COG0707	Q3J4M2	GO:0051301	GO:0005886; GO:0005975; GO:0007049; GO:0008360; GO:0009252; GO:0030259; GO:0050511; GO:0051301; GO:0051991; GO:0071555
COG0707	Q9ZDC0	GO:0051301	GO:0005886; GO:0005975; GO:0007049; GO:0008360; GO:0009252; GO:0030259; GO:0050511; GO:0051301; GO:0051991; GO:0071555
COG0707	Q8R9G6	GO:0051301	GO:0005886; GO:0005975; GO:0007049; GO:0008360; GO:0009252; GO:0030259; GO:0050511; GO:0051301; GO:0051991; GO:0071555
COG0707	Q7MAD4	GO:0051301	GO:0005886; GO:0005975; GO:0007049; GO:0008360; GO:0009252; GO:0030259; GO:0050511; GO:0051301; GO:0051991; GO:0071555
COG0707	Q03EY2	GO:0051301	GO:0005886; GO:0005975; GO:0007049; GO:0008360; GO:0009252; GO:0030259; GO:0050511; GO:0051301; GO:0051991; GO:0071555
COG0707	Q65JY0	GO:0051301	GO:0005886; GO:0005975; GO:0007049; GO:0008360; GO:0009252; GO:0030259; GO:0050511; GO:0051301; GO:0051991; GO:0071555
COG0707	Q2G995	GO:0051301	GO:0005886; GO:0005975; GO:0007049; GO:0008360; GO:0009252; GO:0030259; GO:0050511; GO:0051301; GO:0051991; GO:0071555
COG0707	Q4L6C8	GO:0051301	GO:0005886; GO:0005975; GO:0007049; GO:0008360; GO:0009252; GO:0030259; GO:0050511; GO:0051301; GO:0051991; GO:0071555
COG0707	Q6AE64	GO:0051301	GO:0005886; GO:0005975; GO:0007049; GO:0008360; GO:0009252; GO:0030259; GO:0050511; GO:0051301; GO:0051991; GO:0071555
COG0707	Q6G124	GO:0051301	GO:0005886; GO:0005975; GO:0007049; GO:0008360; GO:0009252; GO:0030259; GO:0050511; GO:0051301; GO:0051991; GO:0071555
COG0707	Q6G2Q5	GO:0051301	GO:0005886; GO:0005975; GO:0007049; GO:0008360; GO:0009252; GO:0030259; GO:0050511; GO:0051301; GO:0051991; GO:0071555
COG0707	Q5R0M1	GO:0051301	GO:0005886; GO:0005975; GO:0007049; GO:0008360; GO:0009252; GO:0030259; GO:0050511; GO:0051301; GO:0051991; GO:0071555
COG0707	A5EPK4	GO:0051301	GO:0005886; GO:0005975; GO:0007049; GO:0008360; GO:0009252; GO:0030259; GO:0050511; GO:0051301; GO:0051991; GO:0071555
COG0707	B5YFT4	GO:0051301	GO:0005886; GO:0005975; GO:0007049; GO:0008360; GO:0009252; GO:0016757; GO:0030259; GO:0050511; GO:0051301; GO:0051991; GO:0071555
COG0707	B3EIK8	GO:0051301	GO:0005886; GO:0005975; GO:0007049; GO:0008360; GO:0009252; GO:0030259; GO:0050511; GO:0051301; GO:0051991; GO:0071555
COG0707	A1BJX8	GO:0051301	GO:0005886; GO:0005975; GO:0007049; GO:0008360; GO:0009252; GO:0030259; GO:0050511; GO:0051301; GO:0051991; GO:0071555
COG0707	A4SH02	GO:0051301	GO:0005886; GO:0005975; GO:0007049; GO:0008360; GO:0009252; GO:0030259; GO:0050511; GO:0051301; GO:0051991; GO:0071555
COG0707	A1R5F8	GO:0051301	GO:0005886; GO:0005975; GO:0007049; GO:0008360; GO:0009252; GO:0030259; GO:0050511; GO:0051301; GO:0051991; GO:0071555
COG0707	Q2IG27	GO:0051301	GO:0005886; GO:0005975; GO:0007049; GO:0008360; GO:0009252; GO:0030259; GO:0050511; GO:0051301; GO:0051991; GO:0071555
COG0707	Q1QVG7	GO:0051301	GO:0005886; GO:0005975; GO:0007049; GO:0008360; GO:0009252; GO:0030259; GO:0050511; GO:0051301; GO:0051991; GO:0071555
COG0707	A0JV94	GO:0051301	GO:0005886; GO:0005975; GO:0007049; GO:0008360; GO:0009252; GO:0030259; GO:0050511; GO:0051301; GO:0051991; GO:0071555
COG0707	Q28NN5	GO:0051301	GO:0005886; GO:0005975; GO:0007049; GO:0008360; GO:0009252; GO:0030259; GO:0050511; GO:0051301; GO:0051991; GO:0071555
COG0707	A6M1F0	GO:0051301	GO:0005886; GO:0005975; GO:0007049; GO:0008360; GO:0009252; GO:0030259; GO:0050511; GO:0051301; GO:0051991; GO:0071555
COG0707	Q660A8	GO:0051301	GO:0005886; GO:0005975; GO:0007049; GO:0008360; GO:0009252; GO:0030259; GO:0050511; GO:0051301; GO:0051991; GO:0071555
COG0707	B4S6Q9	GO:0051301	GO:0005886; GO:0005975; GO:0007049; GO:0008360; GO:0009252; GO:0030259; GO:0050511; GO:0051301; GO:0051991; GO:0071555
COG0707	Q5FUJ5	GO:0051301	GO:0005886; GO:0005975; GO:0007049; GO:0008360; GO:0009252; GO:0030259; GO:0050511; GO:0051301; GO:0051991; GO:0071555
COG0707	Q493Q1	GO:0051301	GO:0005886; GO:0005975; GO:0007049; GO:0008360; GO:0009252; GO:0030259; GO:0050511; GO:0051301; GO:0051991; GO:0071555
COG0707	Q1GIV1	GO:0051301	GO:0005886; GO:0005975; GO:0007049; GO:0008360; GO:0009252; GO:0030259; GO:0050511; GO:0051301; GO:0051991; GO:0071555
COG0707	Q3SMH3	GO:0051301	GO:0005886; GO:0005975; GO:0007049; GO:0008360; GO:0009252; GO:0030259; GO:0050511; GO:0051301; GO:0051991; GO:0071555
COG0707	Q67Q48	GO:0051301	GO:0005886; GO:0005975; GO:0007049; GO:0008360; GO:0009252; GO:0030259; GO:0050511; GO:0051301; GO:0051991; GO:0071555
COG0707	Q5GS79	GO:0051301	GO:0005886; GO:0005975; GO:0007049; GO:0008360; GO:0009252; GO:0030259; GO:0050511; GO:0051301; GO:0051991; GO:0071555
COG0707	A8EZ14	GO:0051301	GO:0005886; GO:0005975; GO:0007049; GO:0008360; GO:0009252; GO:0030259; GO:0050511; GO:0051301; GO:0051991; GO:0071555
COG0707	A8GNC7	GO:0051301	GO:0005886; GO:0005975; GO:0007049; GO:0008360; GO:0009252; GO:0030259; GO:0050511; GO:0051301; GO:0051991; GO:0071555
COG0707	A6TS61	GO:0051301	GO:0005886; GO:0005975; GO:0007049; GO:0008360; GO:0009252; GO:0030259; GO:0050511; GO:0051301; GO:0051991; GO:0071555
COG0707	Q12EL5	GO:0051301	GO:0005886; GO:0005975; GO:0007049; GO:0008360; GO:0009252; GO:0030259; GO:0050511; GO:0051301; GO:0051991; GO:0071555
COG0707	Q6LMF6	GO:0051301	GO:0005886; GO:0005975; GO:0007049; GO:0008360; GO:0009252; GO:0030259; GO:0050511; GO:0051301; GO:0051991; GO:0071555
COG0707	Q4JW95	GO:0051301	GO:0005886; GO:0005975; GO:0007049; GO:0008360; GO:0009252; GO:0030259; GO:0050511; GO:0051301; GO:0051991; GO:0071555
COG0707	B5YEL3	GO:0051301	GO:0005886; GO:0005975; GO:0007049; GO:0008360; GO:0009252; GO:0030259; GO:0050511; GO:0051301; GO:0051991; GO:0071555
COG0707	B9K6P7	GO:0051301	GO:0005886; GO:0005975; GO:0007049; GO:0008360; GO:0009252; GO:0030259; GO:0050511; GO:0051301; GO:0051991; GO:0071555
COG0707	Q2S528	GO:0051301	GO:0005886; GO:0005975; GO:0007049; GO:0008360; GO:0009252; GO:0030259; GO:0050511; GO:0051301; GO:0051991; GO:0071555
COG0707	B9JY54	GO:0051301	GO:0005886; GO:0005975; GO:0007049; GO:0008360; GO:0009252; GO:0030259; GO:0050511; GO:0051301; GO:0051991; GO:0071555
COG0707	B9JH51	GO:0051301	GO:0005886; GO:0005975; GO:0007049; GO:0008360; GO:0009252; GO:0030259; GO:0050511; GO:0051301; GO:0051991; GO:0071555
COG0707	A4SV74	GO:0051301	GO:0005886; GO:0005975; GO:0007049; GO:0008360; GO:0009252; GO:0030259; GO:0050511; GO:0051301; GO:0051991; GO:0071555
COG0707	Q5E2Q0	GO:0051301	GO:0005886; GO:0005975; GO:0007049; GO:0008360; GO:0009252; GO:0030259; GO:0050511; GO:0051301; GO:0051991; GO:0071555
COG0707	Q2NCZ0	GO:0051301	GO:0005886; GO:0005975; GO:0007049; GO:0008360; GO:0009252; GO:0030259; GO:0050511; GO:0051301; GO:0051991; GO:0071555
COG0707	Q38XM8	GO:0051301	GO:0005886; GO:0005975; GO:0007049; GO:0008360; GO:0009252; GO:0030259; GO:0050511; GO:0051301; GO:0051991; GO:0071555
COG0707	A1R0I9	GO:0051301	GO:0005886; GO:0005975; GO:0007049; GO:0008360; GO:0009252; GO:0030259; GO:0050511; GO:0051301; GO:0051991; GO:0071555
COG0707	Q4ULT6	GO:0051301	GO:0005886; GO:0005975; GO:0007049; GO:0008360; GO:0009252; GO:0030259; GO:0050511; GO:0051301; GO:0051991; GO:0071555
COG0707	A7GRN6	GO:0051301	GO:0005886; GO:0005975; GO:0007049; GO:0008360; GO:0009252; GO:0030259; GO:0050511; GO:0051301; GO:0051991; GO:0071555
COG0707	A8FCY1	GO:0051301	GO:0005886; GO:0005975; GO:0007049; GO:0008360; GO:0009252; GO:0030259; GO:0050511; GO:0051301; GO:0051991; GO:0071555
COG0707	Q07PT3	GO:0051301	GO:0005886; GO:0005975; GO:0007049; GO:0008360; GO:0009252; GO:0030259; GO:0050511; GO:0051301; GO:0051991; GO:0071555
COG0707	Q211T8	GO:0051301	GO:0005886; GO:0005975; GO:0007049; GO:0008360; GO:0009252; GO:0030259; GO:0050511; GO:0051301; GO:0051991; GO:0071555
COG0707	Q133X1	GO:0051301	GO:0005886; GO:0005975; GO:0007049; GO:0008360; GO:0009252; GO:0030259; GO:0050511; GO:0051301; GO:0051991; GO:0071555
COG0707	Q2IYK8	GO:0051301	GO:0005886; GO:0005975; GO:0007049; GO:0008360; GO:0009252; GO:0030259; GO:0050511; GO:0051301; GO:0051991; GO:0071555
COG0707	B9M172	GO:0051301	GO:0005886; GO:0005975; GO:0007049; GO:0008360; GO:0009252; GO:0030259; GO:0050511; GO:0051301; GO:0051991; GO:0071555
COG0707	Q3BXF2	GO:0051301	GO:0005886; GO:0005975; GO:0007049; GO:0008360; GO:0009252; GO:0030259; GO:0050511; GO:0051301; GO:0051991; GO:0071555
COG0707	B6ELH5	GO:0051301	GO:0005886; GO:0005975; GO:0007049; GO:0008360; GO:0009252; GO:0030259; GO:0050511; GO:0051301; GO:0051991; GO:0071555
COG0707	A5GW69	GO:0051301	GO:0005886; GO:0005975; GO:0007049; GO:0008360; GO:0009252; GO:0030259; GO:0050511; GO:0051301; GO:0051991; GO:0071555
COG0707	Q3AVX2	GO:0051301	GO:0005886; GO:0005975; GO:0007049; GO:0008360; GO:0009252; GO:0030259; GO:0050511; GO:0051301; GO:0051991; GO:0071555
COG0707	Q31I59	GO:0051301	GO:0005886; GO:0005975; GO:0007049; GO:0008360; GO:0009252; GO:0030259; GO:0050511; GO:0051301; GO:0051991; GO:0071555
COG0707	Q1GRX9	GO:0051301	GO:0005886; GO:0005975; GO:0007049; GO:0008360; GO:0009252; GO:0030259; GO:0050511; GO:0051301; GO:0051991; GO:0071555
COG0707	Q12SC6	GO:0051301	GO:0005886; GO:0005975; GO:0007049; GO:0008360; GO:0009252; GO:0030259; GO:0050511; GO:0051301; GO:0051991; GO:0071555
COG0707	Q07WI5	GO:0051301	GO:0005886; GO:0005975; GO:0007049; GO:0008360; GO:0009252; GO:0030259; GO:0050511; GO:0051301; GO:0051991; GO:0071555
COG0707	A1BAL5	GO:0051301	GO:0005886; GO:0005975; GO:0007049; GO:0008360; GO:0009252; GO:0030259; GO:0050511; GO:0051301; GO:0051991; GO:0071555
COG0707	A4Y2N6	GO:0051301	GO:0005886; GO:0005975; GO:0007049; GO:0008360; GO:0009252; GO:0030259; GO:0050511; GO:0051301; GO:0051991; GO:0071555
COG0707	Q3B129	GO:0051301	GO:0005886; GO:0005975; GO:0007049; GO:0008360; GO:0009252; GO:0030259; GO:0050511; GO:0051301; GO:0051991; GO:0071555
COG0707	B0RIJ3	GO:0051301	GO:0005886; GO:0005975; GO:0007049; GO:0008360; GO:0009252; GO:0030259; GO:0050511; GO:0051301; GO:0051991; GO:0071555
COG0707	Q1IXV9	GO:0051301	GO:0005886; GO:0005975; GO:0007049; GO:0008360; GO:0009252; GO:0030259; GO:0050511; GO:0051301; GO:0051991; GO:0071555
COG0707	A5GPC2	GO:0051301	GO:0005886; GO:0005975; GO:0007049; GO:0008360; GO:0009252; GO:0030259; GO:0050511; GO:0051301; GO:0051991; GO:0071555
COG0707	Q2JW21	GO:0051301	GO:0005886; GO:0005975; GO:0007049; GO:0008360; GO:0009252; GO:0030259; GO:0050511; GO:0051301; GO:0051991; GO:0071555
COG0707	Q2JJR4	GO:0051301	GO:0005886; GO:0005975; GO:0007049; GO:0008360; GO:0009252; GO:0030259; GO:0050511; GO:0051301; GO:0051991; GO:0071555
COG0707	C1DQ99	GO:0051301	GO:0005886; GO:0005975; GO:0007049; GO:0008360; GO:0009252; GO:0030259; GO:0050511; GO:0051301; GO:0051991; GO:0071555
COG0707	Q1QNU3	GO:0051301	GO:0005886; GO:0005975; GO:0007049; GO:0008360; GO:0009252; GO:0030259; GO:0050511; GO:0051301; GO:0051991; GO:0071555
COG0707	Q3STS8	GO:0051301	GO:0005886; GO:0005975; GO:0007049; GO:0008360; GO:0009252; GO:0030259; GO:0050511; GO:0051301; GO:0051991; GO:0071555
COG0707	Q3J789	GO:0051301	GO:0005886; GO:0005975; GO:0007049; GO:0008360; GO:0009252; GO:0030259; GO:0050511; GO:0051301; GO:0051991; GO:0071555
COG0707	Q2Y638	GO:0051301	GO:0005886; GO:0005975; GO:0007049; GO:0008360; GO:0009252; GO:0030259; GO:0050511; GO:0051301; GO:0051991; GO:0071555
COG0707	A3QIM1	GO:0051301	GO:0005886; GO:0005975; GO:0007049; GO:0008360; GO:0009252; GO:0030259; GO:0050511; GO:0051301; GO:0051991; GO:0071555
COG0707	B4SH49	GO:0051301	GO:0005886; GO:0005975; GO:0007049; GO:0008360; GO:0009252; GO:0030259; GO:0050511; GO:0051301; GO:0051991; GO:0071555
COG0707	A1S2F9	GO:0051301	GO:0005886; GO:0005975; GO:0007049; GO:0008360; GO:0009252; GO:0030259; GO:0050511; GO:0051301; GO:0051991; GO:0071555
COG0707	Q30PK0	GO:0051301	GO:0005886; GO:0005975; GO:0007049; GO:0008360; GO:0009252; GO:0030259; GO:0050511; GO:0051301; GO:0051991; GO:0071555
COG0707	Q0RNP1	GO:0051301	GO:0005886; GO:0005975; GO:0007049; GO:0008360; GO:0009252; GO:0030259; GO:0050511; GO:0051301; GO:0051991; GO:0071555
COG0707	Q3IFY0	GO:0051301	GO:0005886; GO:0005975; GO:0007049; GO:0008360; GO:0009252; GO:0030259; GO:0050511; GO:0051301; GO:0051991; GO:0071555
COG0707	B2GB78	GO:0051301	GO:0005886; GO:0005975; GO:0007049; GO:0008360; GO:0009252; GO:0030259; GO:0050511; GO:0051301; GO:0051991; GO:0071555
COG0707	B0S0Z5	GO:0051301	GO:0005886; GO:0005975; GO:0007049; GO:0008360; GO:0009252; GO:0030259; GO:0050511; GO:0051301; GO:0051991; GO:0071555
COG0707	Q0AJE1	GO:0051301	GO:0005886; GO:0005975; GO:0007049; GO:0008360; GO:0009252; GO:0030259; GO:0050511; GO:0051301; GO:0051991; GO:0071555
COG0707	Q1Q944	GO:0051301	GO:0005886; GO:0005975; GO:0007049; GO:0008360; GO:0009252; GO:0030259; GO:0050511; GO:0051301; GO:0051991; GO:0071555
COG0707	Q0AYQ8	GO:0051301	GO:0005886; GO:0005975; GO:0007049; GO:0008360; GO:0009252; GO:0030259; GO:0050511; GO:0051301; GO:0051991; GO:0071555
COG0707	Q4FPK5	GO:0051301	GO:0005886; GO:0005975; GO:0007049; GO:0008360; GO:0009252; GO:0030259; GO:0050511; GO:0051301; GO:0051991; GO:0071555
COG0707	Q1RI55	GO:0051301	GO:0005886; GO:0005975; GO:0007049; GO:0008360; GO:0009252; GO:0030259; GO:0050511; GO:0051301; GO:0051991; GO:0071555
COG0707	Q3A2G6	GO:0051301	GO:0005886; GO:0005975; GO:0007049; GO:0008360; GO:0009252; GO:0030259; GO:0050511; GO:0051301; GO:0051991; GO:0071555
COG0707	A1AU61	GO:0051301	GO:0005886; GO:0005975; GO:0007049; GO:0008360; GO:0009252; GO:0030259; GO:0050511; GO:0051301; GO:0051991; GO:0071555
COG0707	Q21SW9	GO:0051301	GO:0005886; GO:0005975; GO:0007049; GO:0008360; GO:0009252; GO:0030259; GO:0050511; GO:0051301; GO:0051991; GO:0071555
COG0707	Q0BIK1	GO:0051301	GO:0005886; GO:0005975; GO:0007049; GO:0008360; GO:0009252; GO:0030259; GO:0050511; GO:0051301; GO:0051991; GO:0071555
COG0707	B0K8K7	GO:0051301	GO:0005886; GO:0005975; GO:0007049; GO:0008360; GO:0009252; GO:0030259; GO:0050511; GO:0051301; GO:0051991; GO:0071555
COG0707	A9I4V2	GO:0051301	GO:0005886; GO:0005975; GO:0007049; GO:0008360; GO:0009252; GO:0030259; GO:0050511; GO:0051301; GO:0051991; GO:0071555
COG0707	Q3ANV3	GO:0051301	GO:0005886; GO:0005975; GO:0007049; GO:0008360; GO:0009252; GO:0030259; GO:0050511; GO:0051301; GO:0051991; GO:0071555
COG0707	Q49XM9	GO:0051301	GO:0005886; GO:0005975; GO:0007049; GO:0008360; GO:0009252; GO:0030259; GO:0050511; GO:0051301; GO:0051991; GO:0071555
COG0707	Q15Q17	GO:0051301	GO:0005886; GO:0005975; GO:0007049; GO:0008360; GO:0009252; GO:0030259; GO:0050511; GO:0051301; GO:0051991; GO:0071555
COG0707	Q2NVV1	GO:0051301	GO:0005886; GO:0005975; GO:0007049; GO:0008360; GO:0009252; GO:0030259; GO:0050511; GO:0051301; GO:0051991; GO:0071555
COG0707	A5F5M9	GO:0051301	GO:0005886; GO:0005975; GO:0007049; GO:0008360; GO:0009252; GO:0030259; GO:0050511; GO:0051301; GO:0051991; GO:0071555
COG0707	Q2K6C1	GO:0051301	GO:0005886; GO:0005975; GO:0007049; GO:0008360; GO:0009252; GO:0030259; GO:0050511; GO:0051301; GO:0051991; GO:0071555
COG0707	A4WQD5	GO:0051301	GO:0005886; GO:0005975; GO:0007049; GO:0008360; GO:0009252; GO:0030259; GO:0050511; GO:0051301; GO:0051991; GO:0071555
COG0707	A1WYU3	GO:0051301	GO:0005886; GO:0005975; GO:0007049; GO:0008360; GO:0009252; GO:0030259; GO:0050511; GO:0051301; GO:0051991; GO:0071555
COG0707	A4J2B1	GO:0051301	GO:0005886; GO:0005975; GO:0007049; GO:0008360; GO:0009252; GO:0030259; GO:0050511; GO:0051301; GO:0051991; GO:0071555
COG0707	A5FUL0	GO:0051301	GO:0005886; GO:0005975; GO:0007049; GO:0008360; GO:0009252; GO:0030259; GO:0050511; GO:0051301; GO:0051991; GO:0071555
COG0707	B1MXW0	GO:0051301	GO:0005886; GO:0005975; GO:0007049; GO:0008360; GO:0009252; GO:0030259; GO:0050511; GO:0051301; GO:0051991; GO:0071555
COG0707	Q2S9Z2	GO:0051301	GO:0005886; GO:0005975; GO:0007049; GO:0008360; GO:0009252; GO:0030259; GO:0050511; GO:0051301; GO:0051991; GO:0071555
COG0707	A1TAW8	GO:0051301	GO:0005886; GO:0005975; GO:0007049; GO:0008360; GO:0009252; GO:0030259; GO:0050511; GO:0051301; GO:0051991; GO:0071555
COG0707	A8MH36	GO:0051301	GO:0005886; GO:0005975; GO:0007049; GO:0008360; GO:0009252; GO:0030259; GO:0050511; GO:0051301; GO:0051991; GO:0071555
COG0707	A1U3F8	GO:0051301	GO:0005886; GO:0005975; GO:0007049; GO:0008360; GO:0009252; GO:0030259; GO:0050511; GO:0051301; GO:0051991; GO:0071555
COG0707	A0LTM3	GO:0051301	GO:0005886; GO:0005975; GO:0007049; GO:0008360; GO:0009252; GO:0030259; GO:0050511; GO:0051301; GO:0051991; GO:0071555
COG0707	A4XI04	GO:0051301	GO:0005886; GO:0005975; GO:0007049; GO:0008360; GO:0009252; GO:0030259; GO:0050511; GO:0051301; GO:0051991; GO:0071555
COG0707	A5W8Q0	GO:0051301	GO:0005886; GO:0005975; GO:0007049; GO:0008360; GO:0009252; GO:0030259; GO:0050511; GO:0051301; GO:0051991; GO:0071555
COG0707	A1W027	GO:0051301	GO:0005886; GO:0005975; GO:0007049; GO:0008360; GO:0009252; GO:0030259; GO:0050511; GO:0051301; GO:0051991; GO:0071555
COG0707	A5CEL6	GO:0051301	GO:0005886; GO:0005975; GO:0007049; GO:0008360; GO:0009252; GO:0030259; GO:0050511; GO:0051301; GO:0051991; GO:0071555
COG0707	A1SU19	GO:0051301	GO:0005886; GO:0005975; GO:0007049; GO:0008360; GO:0009252; GO:0030259; GO:0050511; GO:0051301; GO:0051991; GO:0071555
COG0707	A5UZT7	GO:0051301	GO:0005886; GO:0005975; GO:0007049; GO:0008360; GO:0009252; GO:0030259; GO:0050511; GO:0051301; GO:0051991; GO:0071555
COG0707	A9KK83	GO:0051301	GO:0005886; GO:0005975; GO:0007049; GO:0008360; GO:0009252; GO:0030259; GO:0050511; GO:0051301; GO:0051991; GO:0071555
COG0707	A1UTC5	GO:0051301	GO:0005886; GO:0005975; GO:0007049; GO:0008360; GO:0009252; GO:0030259; GO:0050511; GO:0051301; GO:0051991; GO:0071555
COG0707	A0RP87	GO:0051301	GO:0005886; GO:0005975; GO:0007049; GO:0008360; GO:0009252; GO:0030259; GO:0050511; GO:0051301; GO:0051991; GO:0071555
COG0707	A7I265	GO:0051301	GO:0005886; GO:0005975; GO:0007049; GO:0008360; GO:0009252; GO:0030259; GO:0050511; GO:0051301; GO:0051991; GO:0071555
COG0707	Q2KVG0	GO:0051301	GO:0005886; GO:0005975; GO:0007049; GO:0008360; GO:0009252; GO:0030259; GO:0050511; GO:0051301; GO:0051991; GO:0071555
COG0707	C4L5U5	GO:0051301	GO:0005886; GO:0005975; GO:0007049; GO:0008360; GO:0009252; GO:0030259; GO:0050511; GO:0051301; GO:0051991; GO:0071555
COG0707	A0PTI7	GO:0051301	GO:0005886; GO:0005975; GO:0007049; GO:0008360; GO:0009252; GO:0030259; GO:0050511; GO:0051301; GO:0051991; GO:0071555
COG0707	Q1MPB9	GO:0051301	GO:0005886; GO:0005975; GO:0007049; GO:0008360; GO:0009252; GO:0030259; GO:0050511; GO:0051301; GO:0051991; GO:0071555
COG0707	A1VST6	GO:0051301	GO:0005886; GO:0005975; GO:0007049; GO:0008360; GO:0009252; GO:0030259; GO:0050511; GO:0051301; GO:0051991; GO:0071555
COG0707	A6UB85	GO:0051301	GO:0005886; GO:0005975; GO:0007049; GO:0008360; GO:0009252; GO:0030259; GO:0050511; GO:0051301; GO:0051991; GO:0071555
COG0707	Q8D2Z6	GO:0051301	GO:0005886; GO:0005975; GO:0007049; GO:0008360; GO:0009252; GO:0030259; GO:0050511; GO:0051301; GO:0051991; GO:0071555
COG0707	A5D145	GO:0051301	GO:0005886; GO:0005975; GO:0007049; GO:0008360; GO:0009252; GO:0030259; GO:0050511; GO:0051301; GO:0051991; GO:0071555
COG0707	Q04LK0	GO:0051301	GO:0005886; GO:0005975; GO:0007049; GO:0008360; GO:0009252; GO:0030259; GO:0050511; GO:0051301; GO:0051991; GO:0071555
COG0707	B8CWJ6	GO:0051301	GO:0005886; GO:0005975; GO:0007049; GO:0008360; GO:0009252; GO:0030259; GO:0050511; GO:0051301; GO:0051991; GO:0071555
COG0707	A6T2F8	GO:0051301	GO:0005886; GO:0005975; GO:0007049; GO:0008360; GO:0009252; GO:0030259; GO:0050511; GO:0051301; GO:0051991; GO:0071555
COG0707	Q163J0	GO:0051301	GO:0005886; GO:0005975; GO:0007049; GO:0008360; GO:0009252; GO:0030259; GO:0050511; GO:0051301; GO:0051991; GO:0071555
COG0707	A5FIY3	GO:0051301	GO:0005886; GO:0005975; GO:0007049; GO:0008360; GO:0009252; GO:0030259; GO:0050511; GO:0051301; GO:0051991; GO:0071555
COG0707	A4VIH8	GO:0051301	GO:0005886; GO:0005975; GO:0007049; GO:0008360; GO:0009252; GO:0030259; GO:0050511; GO:0051301; GO:0051991; GO:0071555
COG0707	B5ELC3	GO:0051301	GO:0005886; GO:0005975; GO:0007049; GO:0008360; GO:0009252; GO:0030259; GO:0050511; GO:0051301; GO:0051991; GO:0071555
COG0707	A0KPX2	GO:0051301	GO:0005886; GO:0005975; GO:0007049; GO:0008360; GO:0009252; GO:0030259; GO:0050511; GO:0051301; GO:0051991; GO:0071555
COG0707	Q0K6M4	GO:0051301	GO:0005886; GO:0005975; GO:0007049; GO:0008360; GO:0009252; GO:0030259; GO:0050511; GO:0051301; GO:0051991; GO:0071555
COG0707	A4SI56	GO:0051301	GO:0005886; GO:0005975; GO:0007049; GO:0008360; GO:0009252; GO:0030259; GO:0050511; GO:0051301; GO:0051991; GO:0071555
COG0707	Q17WB5	GO:0051301	GO:0005886; GO:0005975; GO:0007049; GO:0008360; GO:0009252; GO:0030259; GO:0050511; GO:0051301; GO:0051991; GO:0071555
COG0707	A9IWA5	GO:0051301	GO:0005886; GO:0005975; GO:0007049; GO:0008360; GO:0009252; GO:0030259; GO:0050511; GO:0051301; GO:0051991; GO:0071555
COG0707	Q1I5B8	GO:0051301	GO:0005886; GO:0005975; GO:0007049; GO:0008360; GO:0009252; GO:0030259; GO:0050511; GO:0051301; GO:0051991; GO:0071555
COG0707	A0AKD5	GO:0051301	GO:0005886; GO:0005975; GO:0007049; GO:0008360; GO:0009252; GO:0030259; GO:0050511; GO:0051301; GO:0051991; GO:0071555
COG0707	A0Q182	GO:0051301	GO:0005886; GO:0005975; GO:0007049; GO:0008360; GO:0009252; GO:0030259; GO:0050511; GO:0051301; GO:0051991; GO:0071555
COG0707	A6Q579	GO:0051301	GO:0005886; GO:0005975; GO:0007049; GO:0008360; GO:0009252; GO:0030259; GO:0050511; GO:0051301; GO:0051991; GO:0071555
COG0707	A6Q722	GO:0051301	GO:0005886; GO:0005975; GO:0007049; GO:0008360; GO:0009252; GO:0030259; GO:0050511; GO:0051301; GO:0051991; GO:0071555
COG0707	Q03QH5	GO:0051301	GO:0005886; GO:0005975; GO:0007049; GO:0008360; GO:0009252; GO:0030259; GO:0050511; GO:0051301; GO:0051991; GO:0071555
COG0707	A3CLN6	GO:0051301	GO:0005886; GO:0005975; GO:0007049; GO:0008360; GO:0009252; GO:0030259; GO:0050511; GO:0051301; GO:0051991; GO:0071555
COG0707	B1J3L2	GO:0051301	GO:0005886; GO:0005975; GO:0007049; GO:0008360; GO:0009252; GO:0030259; GO:0050511; GO:0051301; GO:0051991; GO:0071555
COG0707	Q0SM88	GO:0051301	GO:0005886; GO:0005975; GO:0007049; GO:0008360; GO:0009252; GO:0030259; GO:0050511; GO:0051301; GO:0051991; GO:0071555
COG0707	Q1GAT5	GO:0051301	GO:0005886; GO:0005975; GO:0007049; GO:0008360; GO:0009252; GO:0030259; GO:0050511; GO:0051301; GO:0051991; GO:0071555
COG0707	A5IKI9	GO:0051301	GO:0005886; GO:0005975; GO:0007049; GO:0008360; GO:0009252; GO:0030259; GO:0050511; GO:0051301; GO:0051991; GO:0071555
COG0707	A6LLF1	GO:0051301	GO:0005886; GO:0005975; GO:0007049; GO:0008360; GO:0009252; GO:0030259; GO:0050511; GO:0051301; GO:0051991; GO:0071555
COG0707	B2JHG0	GO:0051301	GO:0005886; GO:0005975; GO:0007049; GO:0008360; GO:0009252; GO:0030259; GO:0050511; GO:0051301; GO:0051991; GO:0071555
COG0707	Q0BV25	GO:0051301	GO:0005886; GO:0005975; GO:0007049; GO:0008360; GO:0009252; GO:0030259; GO:0050511; GO:0051301; GO:0051991; GO:0071555
COG0707	A4VTK4	GO:0051301	GO:0005886; GO:0005975; GO:0007049; GO:0008360; GO:0009252; GO:0030259; GO:0050511; GO:0051301; GO:0051991; GO:0071555
COG0707	A1WRL1	GO:0051301	GO:0005886; GO:0005975; GO:0007049; GO:0008360; GO:0009252; GO:0030259; GO:0050511; GO:0051301; GO:0051991; GO:0071555
COG0707	B1KKX7	GO:0051301	GO:0005886; GO:0005975; GO:0007049; GO:0008360; GO:0009252; GO:0030259; GO:0050511; GO:0051301; GO:0051991; GO:0071555
COG0707	A1JJJ3	GO:0051301	GO:0005886; GO:0005975; GO:0007049; GO:0008360; GO:0009252; GO:0030259; GO:0050511; GO:0051301; GO:0051991; GO:0071555
COG0707	Q0VS02	GO:0051301	GO:0005886; GO:0005975; GO:0007049; GO:0008360; GO:0009252; GO:0030259; GO:0050511; GO:0051301; GO:0051991; GO:0071555
COG0707	Q0AMW7	GO:0051301	GO:0005886; GO:0005975; GO:0007049; GO:0008360; GO:0009252; GO:0030259; GO:0050511; GO:0051301; GO:0051991; GO:0071555
COG0707	B8I6H3	GO:0051301	GO:0005886; GO:0005975; GO:0007049; GO:0008360; GO:0009252; GO:0030259; GO:0050511; GO:0051301; GO:0051991; GO:0071555
COG0707	C3MEM9	GO:0051301	GO:0005886; GO:0005975; GO:0007049; GO:0008360; GO:0009252; GO:0030259; GO:0050511; GO:0051301; GO:0051991; GO:0071555
COG0707	A9AI96	GO:0051301	GO:0005886; GO:0005975; GO:0007049; GO:0008360; GO:0009252; GO:0030259; GO:0050511; GO:0051301; GO:0051991; GO:0071555
COG0707	B5ZWJ4	GO:0051301	GO:0005886; GO:0005975; GO:0007049; GO:0008360; GO:0009252; GO:0030259; GO:0050511; GO:0051301; GO:0051991; GO:0071555
COG0707	B9DNZ7	GO:0051301	GO:0005886; GO:0005975; GO:0007049; GO:0008360; GO:0009252; GO:0030259; GO:0050511; GO:0051301; GO:0051991; GO:0071555
COG0707	A1TKD1	GO:0051301	GO:0005886; GO:0005975; GO:0007049; GO:0008360; GO:0009252; GO:0030259; GO:0050511; GO:0051301; GO:0051991; GO:0071555
COG0707	B2SYX6	GO:0051301	GO:0005886; GO:0005975; GO:0007049; GO:0008360; GO:0009252; GO:0030259; GO:0050511; GO:0051301; GO:0051991; GO:0071555
COG0707	A8H984	GO:0051301	GO:0005886; GO:0005975; GO:0007049; GO:0008360; GO:0009252; GO:0030259; GO:0050511; GO:0051301; GO:0051991; GO:0071555
COG0707	B3E3Y2	GO:0051301	GO:0005886; GO:0005975; GO:0007049; GO:0008360; GO:0009252; GO:0030259; GO:0050511; GO:0051301; GO:0051991; GO:0071555
COG0707	A4XQS4	GO:0051301	GO:0005886; GO:0005975; GO:0007049; GO:0008360; GO:0009252; GO:0030259; GO:0050511; GO:0051301; GO:0051991; GO:0071555
COG0707	A8G9S7	GO:0051301	GO:0005886; GO:0005975; GO:0007049; GO:0008360; GO:0009252; GO:0030259; GO:0050511; GO:0051301; GO:0051991; GO:0071555
COG0707	A6H195	GO:0051301	GO:0005886; GO:0005975; GO:0007049; GO:0008360; GO:0009252; GO:0030259; GO:0050511; GO:0051301; GO:0051991; GO:0071555
COG0707	B5EBQ1	GO:0051301	GO:0005886; GO:0005975; GO:0007049; GO:0008360; GO:0009252; GO:0030259; GO:0050511; GO:0051301; GO:0051991; GO:0071555
COG0707	A7HH67	GO:0051301	GO:0005886; GO:0005975; GO:0007049; GO:0008360; GO:0009252; GO:0030259; GO:0050511; GO:0051301; GO:0051991; GO:0071555
COG0707	A8YUN9	GO:0051301	GO:0005886; GO:0005975; GO:0007049; GO:0008360; GO:0009252; GO:0030259; GO:0050511; GO:0051301; GO:0051991; GO:0071555
COG0707	A4FLW0	GO:0051301	GO:0005886; GO:0005975; GO:0007049; GO:0008360; GO:0009252; GO:0030259; GO:0050511; GO:0051301; GO:0051991; GO:0071555
COG0707	A0M527	GO:0051301	GO:0005886; GO:0005975; GO:0007049; GO:0008360; GO:0009252; GO:0030259; GO:0050511; GO:0051301; GO:0051991; GO:0071555
COG0707	A5CWW1	GO:0051301	GO:0005886; GO:0005975; GO:0007049; GO:0008360; GO:0009252; GO:0030259; GO:0050511; GO:0051301; GO:0051991; GO:0071555
COG0707	A1AWE8	GO:0051301	GO:0005886; GO:0005975; GO:0007049; GO:0008360; GO:0009252; GO:0030259; GO:0050511; GO:0051301; GO:0051991; GO:0071555
COG0707	B7K5Z6	GO:0051301	GO:0005886; GO:0005975; GO:0007049; GO:0008360; GO:0009252; GO:0030259; GO:0050511; GO:0051301; GO:0051991; GO:0071555
COG0707	B6IRG2	GO:0051301	GO:0005886; GO:0005975; GO:0007049; GO:0008360; GO:0009252; GO:0030259; GO:0050511; GO:0051301; GO:0051991; GO:0071555
COG0707	A3MY90	GO:0051301	GO:0005886; GO:0005975; GO:0007049; GO:0008360; GO:0009252; GO:0030259; GO:0050511; GO:0051301; GO:0051991; GO:0071555
COG0707	A8F4X1	GO:0051301	GO:0005886; GO:0005975; GO:0007049; GO:0008360; GO:0009252; GO:0030259; GO:0050511; GO:0051301; GO:0051991; GO:0071555
COG0707	A2RJQ4	GO:0051301	GO:0005886; GO:0005975; GO:0007049; GO:0008360; GO:0009252; GO:0030259; GO:0050511; GO:0051301; GO:0051991; GO:0071555
COG0707	A1K3U6	GO:0051301	GO:0005886; GO:0005975; GO:0007049; GO:0008360; GO:0009252; GO:0030259; GO:0050511; GO:0051301; GO:0051991; GO:0071555
COG0707	A9VWV3	GO:0051301	GO:0005886; GO:0005975; GO:0007049; GO:0008360; GO:0009252; GO:0030259; GO:0050511; GO:0051301; GO:0051991; GO:0071555
COG0707	A5U4I0	GO:0051301	GO:0005886; GO:0005975; GO:0007049; GO:0008360; GO:0009252; GO:0030259; GO:0050511; GO:0051301; GO:0051991; GO:0071555
COG0707	A4IJS4	GO:0051301	GO:0005886; GO:0005975; GO:0007049; GO:0008360; GO:0009252; GO:0030259; GO:0050511; GO:0051301; GO:0051991; GO:0071555
COG0707	A2SCY5	GO:0051301	GO:0005886; GO:0005975; GO:0007049; GO:0008360; GO:0009252; GO:0030259; GO:0050511; GO:0051301; GO:0051991; GO:0071555
COG0707	A8FQA0	GO:0051301	GO:0005886; GO:0005975; GO:0007049; GO:0008360; GO:0009252; GO:0030259; GO:0050511; GO:0051301; GO:0051991; GO:0071555
COG0707	B0UFC7	GO:0051301	GO:0005886; GO:0005975; GO:0007049; GO:0008360; GO:0009252; GO:0030259; GO:0050511; GO:0051301; GO:0051991; GO:0071555
COG0707	B1LXZ4	GO:0051301	GO:0005886; GO:0005975; GO:0007049; GO:0008360; GO:0009252; GO:0030259; GO:0050511; GO:0051301; GO:0051991; GO:0071555
COG0707	A5MZ55	GO:0051301	GO:0005886; GO:0005975; GO:0007049; GO:0008360; GO:0009252; GO:0030259; GO:0050511; GO:0051301; GO:0051991; GO:0071555
COG0707	B2RIF1	GO:0051301	GO:0005886; GO:0005975; GO:0007049; GO:0008360; GO:0009252; GO:0030259; GO:0050511; GO:0051301; GO:0051991; GO:0071555
COG0707	A6L071	GO:0051301	GO:0005886; GO:0005975; GO:0007049; GO:0008360; GO:0009252; GO:0030259; GO:0050511; GO:0051301; GO:0051991; GO:0071555
COG0707	A6LEU3	GO:0051301	GO:0005886; GO:0005975; GO:0007049; GO:0008360; GO:0009252; GO:0030259; GO:0050511; GO:0051301; GO:0051991; GO:0071555
COG0707	B2V7Y8	GO:0051301	GO:0005886; GO:0005975; GO:0007049; GO:0008360; GO:0009252; GO:0030259; GO:0050511; GO:0051301; GO:0051991; GO:0071555
COG0707	A6WZQ6	GO:0051301	GO:0005886; GO:0005975; GO:0007049; GO:0008360; GO:0009252; GO:0030259; GO:0050511; GO:0051301; GO:0051991; GO:0071555
COG0707	B1WVP7	GO:0051301	GO:0005886; GO:0005975; GO:0007049; GO:0008360; GO:0009252; GO:0030259; GO:0050511; GO:0051301; GO:0051991; GO:0071555
COG0707	B1ZGP4	GO:0051301	GO:0005886; GO:0005975; GO:0007049; GO:0008360; GO:0009252; GO:0030259; GO:0050511; GO:0051301; GO:0051991; GO:0071555
COG0707	C6DZK6	GO:0051301	GO:0005886; GO:0005975; GO:0007049; GO:0008360; GO:0009252; GO:0030259; GO:0050511; GO:0051301; GO:0051991; GO:0071555
COG0707	A5CS51	GO:0051301	GO:0005886; GO:0005975; GO:0007049; GO:0008360; GO:0009252; GO:0030259; GO:0050511; GO:0051301; GO:0051991; GO:0071555
COG0707	A9FI55	GO:0051301	GO:0005886; GO:0005975; GO:0007049; GO:0008360; GO:0009252; GO:0030259; GO:0050511; GO:0051301; GO:0051991; GO:0071555
COG0707	B0JFZ1	GO:0051301	GO:0005886; GO:0005975; GO:0007049; GO:0008360; GO:0009252; GO:0030259; GO:0050511; GO:0051301; GO:0051991; GO:0071555
COG0707	B4RFS0	GO:0051301	GO:0005886; GO:0005975; GO:0007049; GO:0008360; GO:0009252; GO:0030259; GO:0050511; GO:0051301; GO:0051991; GO:0071555
COG0707	B3ET95	GO:0051301	GO:0005886; GO:0005975; GO:0007049; GO:0008360; GO:0009252; GO:0030259; GO:0050511; GO:0051301; GO:0051991; GO:0071555
COG0707	B1ZU31	GO:0051301	GO:0005886; GO:0005975; GO:0007049; GO:0008360; GO:0009252; GO:0030259; GO:0050511; GO:0051301; GO:0051991; GO:0071555
COG0707	B0BXF6	GO:0051301	GO:0005886; GO:0005975; GO:0007049; GO:0008360; GO:0009252; GO:0030259; GO:0050511; GO:0051301; GO:0051991; GO:0071555
COG0707	B2A2H2	GO:0051301	GO:0005886; GO:0005975; GO:0007049; GO:0008360; GO:0009252; GO:0030259; GO:0050511; GO:0051301; GO:0051991; GO:0071555
COG0707	B0TQN7	GO:0051301	GO:0005886; GO:0005975; GO:0007049; GO:0008360; GO:0009252; GO:0030259; GO:0050511; GO:0051301; GO:0051991; GO:0071555
COG0707	B8IN64	GO:0051301	GO:0005886; GO:0005975; GO:0007049; GO:0008360; GO:0009252; GO:0030259; GO:0050511; GO:0051301; GO:0051991; GO:0071555
COG0707	B2VD91	GO:0051301	GO:0005886; GO:0005975; GO:0007049; GO:0008360; GO:0009252; GO:0030259; GO:0050511; GO:0051301; GO:0051991; GO:0071555
COG0707	A8AW15	GO:0051301	GO:0005886; GO:0005975; GO:0007049; GO:0008360; GO:0009252; GO:0030259; GO:0050511; GO:0051301; GO:0051991; GO:0071555
COG0707	C5D4C2	GO:0051301	GO:0005886; GO:0005975; GO:0007049; GO:0008360; GO:0009252; GO:0030259; GO:0050511; GO:0051301; GO:0051991; GO:0071555
COG0707	B1I4C4	GO:0051301	GO:0005886; GO:0005975; GO:0007049; GO:0008360; GO:0009252; GO:0030259; GO:0050511; GO:0051301; GO:0051991; GO:0071555
COG0707	B7IHN7	GO:0051301	GO:0005886; GO:0005975; GO:0007049; GO:0008360; GO:0009252; GO:0030259; GO:0050511; GO:0051301; GO:0051991; GO:0071555
COG0707	B0TY93	GO:0051301	GO:0005886; GO:0005975; GO:0007049; GO:0008360; GO:0009252; GO:0030259; GO:0050511; GO:0051301; GO:0051991; GO:0071555
COG0707	B7GGI2	GO:0051301	GO:0005886; GO:0005975; GO:0007049; GO:0008360; GO:0009252; GO:0030259; GO:0050511; GO:0051301; GO:0051991; GO:0071555
COG0707	B3PTW0	GO:0051301	GO:0005886; GO:0005975; GO:0007049; GO:0008360; GO:0009252; GO:0030259; GO:0050511; GO:0051301; GO:0051991; GO:0071555
COG0707	B3PCM0	GO:0051301	GO:0005886; GO:0005975; GO:0007049; GO:0008360; GO:0009252; GO:0030259; GO:0050511; GO:0051301; GO:0051991; GO:0071555
COG0707	C4Z1B5	GO:0051301	GO:0005886; GO:0005975; GO:0007049; GO:0008360; GO:0009252; GO:0030259; GO:0050511; GO:0051301; GO:0051991; GO:0071555
COG0707	B8E325	GO:0051301	GO:0005886; GO:0005975; GO:0007049; GO:0008360; GO:0009252; GO:0016757; GO:0030259; GO:0050511; GO:0051301; GO:0051991; GO:0071555
COG0707	B3QLW4	GO:0051301	GO:0005886; GO:0005975; GO:0007049; GO:0008360; GO:0009252; GO:0030259; GO:0050511; GO:0051301; GO:0051991; GO:0071555
COG0707	B3QWT7	GO:0051301	GO:0005886; GO:0005975; GO:0007049; GO:0008360; GO:0009252; GO:0030259; GO:0050511; GO:0051301; GO:0051991; GO:0071555
COG0707	C6BYG6	GO:0051301	GO:0005886; GO:0005975; GO:0007049; GO:0008360; GO:0009252; GO:0030259; GO:0050511; GO:0051301; GO:0051991; GO:0071555
COG0707	B4F111	GO:0051301	GO:0005886; GO:0005975; GO:0007049; GO:0008360; GO:0009252; GO:0030259; GO:0050511; GO:0051301; GO:0051991; GO:0071555
COG0707	B9MFR2	GO:0051301	GO:0005886; GO:0005975; GO:0007049; GO:0008360; GO:0009252; GO:0030259; GO:0050511; GO:0051301; GO:0051991; GO:0071555
COG0707	C1FUF9	GO:0051301	GO:0005886; GO:0005975; GO:0007049; GO:0008360; GO:0009252; GO:0030259; GO:0050511; GO:0051301; GO:0051991; GO:0071555
COG0707	C1CW40	GO:0051301	GO:0005886; GO:0005975; GO:0007049; GO:0008360; GO:0009252; GO:0030259; GO:0050511; GO:0051301; GO:0051991; GO:0071555
COG0707	C0MD54	GO:0051301	GO:0005886; GO:0005975; GO:0007049; GO:0008360; GO:0009252; GO:0030259; GO:0050511; GO:0051301; GO:0051991; GO:0071555
COG0707	A5VJ33	GO:0051301	GO:0005886; GO:0005975; GO:0007049; GO:0008360; GO:0009252; GO:0030259; GO:0050511; GO:0051301; GO:0051991; GO:0071555
COG0707	C6DEU3	GO:0051301	GO:0005886; GO:0005975; GO:0007049; GO:0008360; GO:0009252; GO:0030259; GO:0050511; GO:0051301; GO:0051991; GO:0071555
COG0707	Q2LR48	GO:0051301	GO:0005886; GO:0005975; GO:0007049; GO:0008360; GO:0009252; GO:0030259; GO:0050511; GO:0051301; GO:0051991; GO:0071555
COG0707	B3CM87	GO:0051301	GO:0005886; GO:0005975; GO:0007049; GO:0008360; GO:0009252; GO:0030259; GO:0050511; GO:0051301; GO:0051991; GO:0071555
COG0707	C4XK69	GO:0051301	GO:0005886; GO:0005975; GO:0007049; GO:0008360; GO:0009252; GO:0030259; GO:0050511; GO:0051301; GO:0051991; GO:0071555
COG0707	B7VJ03	GO:0051301	GO:0005886; GO:0005975; GO:0007049; GO:0008360; GO:0009252; GO:0030259; GO:0050511; GO:0051301; GO:0051991; GO:0071555
COG0707	C4LA25	GO:0051301	GO:0005886; GO:0005975; GO:0007049; GO:0008360; GO:0009252; GO:0030259; GO:0050511; GO:0051301; GO:0051991; GO:0071555
COG0707	Q7V388	GO:0051301	GO:0005886; GO:0005975; GO:0007049; GO:0008360; GO:0009252; GO:0030259; GO:0050511; GO:0051301; GO:0051991; GO:0071555
COG0707	Q6F703	GO:0051301	GO:0005886; GO:0005975; GO:0007049; GO:0008360; GO:0009252; GO:0030259; GO:0050511; GO:0051301; GO:0051991; GO:0071555
COG0707	Q8ZIE9	GO:0051301	GO:0005886; GO:0005975; GO:0007049; GO:0008360; GO:0009252; GO:0016757; GO:0030259; GO:0050511; GO:0051301; GO:0051991; GO:0071555
COG0707	B2J8J9	GO:0051301	GO:0005886; GO:0005975; GO:0007049; GO:0008360; GO:0009252; GO:0030259; GO:0050511; GO:0051301; GO:0051991; GO:0071555
COG0707	Q9F1N0	GO:0051301	GO:0005886; GO:0005975; GO:0007049; GO:0008360; GO:0009252; GO:0030259; GO:0050511; GO:0051301; GO:0051991; GO:0071555
COG0707	Q0I6M0	GO:0051301	GO:0005886; GO:0005975; GO:0007049; GO:0008360; GO:0009252; GO:0030259; GO:0050511; GO:0051301; GO:0051991; GO:0071555
COG0707	B7KGH1	GO:0051301	GO:0005886; GO:0005975; GO:0007049; GO:0008360; GO:0009252; GO:0030259; GO:0050511; GO:0051301; GO:0051991; GO:0071555
COG0707	Q5WAE4	GO:0051301	GO:0005886; GO:0005975; GO:0007049; GO:0008360; GO:0009252; GO:0030259; GO:0050511; GO:0051301; GO:0051991; GO:0071555
COG0707	P45065	GO:0051301	GO:0005886; GO:0005975; GO:0007049; GO:0008360; GO:0009252; GO:0016757; GO:0030259; GO:0050511; GO:0051301; GO:0051991; GO:0071555
COG0707	Q31CY4	GO:0051301	GO:0005886; GO:0005975; GO:0007049; GO:0008360; GO:0009252; GO:0030259; GO:0050511; GO:0051301; GO:0051991; GO:0071555
COG0707	Q7V466	GO:0051301	GO:0005886; GO:0005975; GO:0007049; GO:0008360; GO:0009252; GO:0030259; GO:0050511; GO:0051301; GO:0051991; GO:0071555
COG0707	Q5P6Z6	GO:0051301	GO:0005886; GO:0005975; GO:0007049; GO:0008360; GO:0009252; GO:0030259; GO:0050511; GO:0051301; GO:0051991; GO:0071555
COG0707	B0KFS6	GO:0051301	GO:0005886; GO:0005975; GO:0007049; GO:0008360; GO:0009252; GO:0030259; GO:0050511; GO:0051301; GO:0051991; GO:0071555
COG0707	P9WJK9	GO:0051301	GO:0005886; GO:0005975; GO:0007049; GO:0008360; GO:0009252; GO:0016757; GO:0030259; GO:0050511; GO:0051301; GO:0051991; GO:0071555
COG0707	P17443	GO:0051301	GO:0005886; GO:0005975; GO:0007049; GO:0008360; GO:0009252; GO:0016757; GO:0030259; GO:0050511; GO:0051301; GO:0051991; GO:0071555
COG0707	Q8X9Y8	GO:0051301	GO:0005886; GO:0005975; GO:0007049; GO:0008360; GO:0009252; GO:0030259; GO:0050511; GO:0051301; GO:0051991; GO:0071555
COG0707	Q9Z702	GO:0051301	GO:0005886; GO:0005975; GO:0007049; GO:0008360; GO:0009252; GO:0030259; GO:0050511; GO:0051301; GO:0051991; GO:0071555
COG0707	Q7U3U6	GO:0051301	GO:0005886; GO:0005975; GO:0007049; GO:0008360; GO:0009252; GO:0030259; GO:0050511; GO:0051301; GO:0051991; GO:0071555
COG0707	O25770	GO:0051301	GO:0005886; GO:0005975; GO:0007049; GO:0008360; GO:0009252; GO:0016757; GO:0030259; GO:0050511; GO:0051301; GO:0051991; GO:0071555
COG0707	Q9ZK59	GO:0051301	GO:0005886; GO:0005975; GO:0007049; GO:0008360; GO:0009252; GO:0030259; GO:0050511; GO:0051301; GO:0051991; GO:0071555
COG0707	Q728U8	GO:0051301	GO:0005886; GO:0005975; GO:0007049; GO:0008360; GO:0009252; GO:0030259; GO:0050511; GO:0051301; GO:0051991; GO:0071555
COG0707	B8DP79	GO:0051301	GO:0005886; GO:0005975; GO:0007049; GO:0008360; GO:0009252; GO:0030259; GO:0050511; GO:0051301; GO:0051991; GO:0071555
COG0707	Q8Z9G9	GO:0051301	GO:0005886; GO:0005975; GO:0007049; GO:0008360; GO:0009252; GO:0030259; GO:0050511; GO:0051301; GO:0051991; GO:0071555
COG0707	A9BDG0	GO:0051301	GO:0005886; GO:0005975; GO:0007049; GO:0008360; GO:0009252; GO:0030259; GO:0050511; GO:0051301; GO:0051991; GO:0071555
COG0707	A8G2K3	GO:0051301	GO:0005886; GO:0005975; GO:0007049; GO:0008360; GO:0009252; GO:0030259; GO:0050511; GO:0051301; GO:0051991; GO:0071555
COG0707	Q2FYL5	GO:0051301	GO:0005886; GO:0005975; GO:0007049; GO:0008360; GO:0009252; GO:0016757; GO:0030259; GO:0050511; GO:0051301; GO:0051991; GO:0071555
COG0707	A0L1P2	GO:0051301;	GO:0005886; GO:0005975; GO:0007049; GO:0008360; GO:0009252; GO:0030259; GO:0050511; GO:0051301; GO:0051991; GO:0071555

## Sheet: LACA_proteome
EggNOG Cluster	Uniprot Accession	Generic GO Term	Associated GO terms (unprocessed)
COG0020	P60472	GO:0051301	GO:0000287; GO:0002094; GO:0005737; GO:0005829; GO:0007049; GO:0008360; GO:0008834; GO:0009252; GO:0016094; GO:0030145; GO:0036094; GO:0043164; GO:0051301; GO:0071555
COG0049	P02359	GO:0016020	GO:0000028; GO:0000049; GO:0002181; GO:0003729; GO:0003735; GO:0005737; GO:0005829; GO:0005840; GO:0006412; GO:0016020; GO:0017148; GO:0019843; GO:0022627
COG0072	P07395	GO:0016020	GO:0000049; GO:0000287; GO:0004826; GO:0005524; GO:0005829; GO:0006432; GO:0009328; GO:0016020; GO:0042802
COG0085	P0A8V2	GO:0016020	GO:0000345; GO:0003677; GO:0003899; GO:0005737; GO:0005829; GO:0006352; GO:0008023; GO:0009408; GO:0016020; GO:0031564; GO:0032549; GO:0032784; GO:0036460; GO:0042128; GO:0044780; GO:0046677; GO:0048870; GO:0055072; GO:0071973; GO:0090605; GO:2000142
COG0086	P0A8T7	GO:0016020	GO:0000287; GO:0000345; GO:0003677; GO:0003899; GO:0005737; GO:0005829; GO:0006352; GO:0008023; GO:0008270; GO:0009408; GO:0016020; GO:0031564; GO:0032784; GO:0036460; GO:0042128; GO:0044780; GO:0046677; GO:0048870; GO:0055072; GO:0071973; GO:0090605; GO:2000142
COG0201	P57571	GO:0006605	GO:0005886; GO:0006605; GO:0043952; GO:0065002
COG0201	P0A4H0	GO:0006605	GO:0006605; GO:0031676; GO:0043952; GO:0065002
COG0201	Q97P79	GO:0006605	GO:0005886; GO:0006605; GO:0065002
COG0201	Q5HM19	GO:0006605	GO:0005886; GO:0006605; GO:0043952; GO:0065002
COG0201	Q8CMU8	GO:0006605	GO:0005886; GO:0006605; GO:0065002
COG0201	Q8CNF3	GO:0006605	GO:0005886; GO:0006605; GO:0043952; GO:0065002
COG0201	P38376	GO:0006605	GO:0005886; GO:0006605; GO:0043952; GO:0065002
COG0201	Q8K969	GO:0006605	GO:0005886; GO:0006605; GO:0043952; GO:0065002
COG0201	P0AGA3	GO:0006605	GO:0005886; GO:0006605; GO:0043952; GO:0065002
COG0201	Q8E480	GO:0006605	GO:0005886; GO:0006605; GO:0065002
COG0201	Q89A85	GO:0006605	GO:0005886; GO:0006605; GO:0043952; GO:0065002
COG0201	Q9PJN1	GO:0006605	GO:0005886; GO:0006605; GO:0043952; GO:0065002
COG0201	Q74L41	GO:0006605	GO:0005886; GO:0006605; GO:0065002
COG0201	Q68W98	GO:0006605	GO:0005886; GO:0006605; GO:0043952; GO:0065002
COG0201	P0A4H1	GO:0006605	GO:0006605; GO:0031676; GO:0043952; GO:0065002
COG0201	P38375	GO:0006605	GO:0005886; GO:0006605; GO:0043952; GO:0065002
COG0201	P58118	GO:0006605	GO:0005886; GO:0006605; GO:0043952; GO:0065002
COG0201	O33006	GO:0006605	GO:0005886; GO:0006605; GO:0043952; GO:0065002
COG0201	Q9ZCS5	GO:0006605	GO:0005886; GO:0006605; GO:0043952; GO:0065002
COG0201	Q05207	GO:0006605	GO:0005886; GO:0006605; GO:0043952; GO:0065002
COG0201	Q4L9N9	GO:0006605	GO:0005886; GO:0006605; GO:0065002
COG0201	Q5SHQ8	GO:0006605	GO:0005886; GO:0006605; GO:0043952; GO:0065002
COG0201	Q4UMQ9	GO:0006605	GO:0005886; GO:0006605; GO:0043952; GO:0065002
COG0201	Q1RHP1	GO:0006605	GO:0005886; GO:0006605; GO:0043952; GO:0065002
COG0201	D3HAJ5	GO:0006605	GO:0005886; GO:0006605; GO:0065002
COG0201	A3CK84	GO:0006605	GO:0005886; GO:0006605; GO:0043952; GO:0065002
COG0201	A3CM55	GO:0006605	GO:0005886; GO:0006605; GO:0065002
COG0201	B9DJQ6	GO:0006605	GO:0005886; GO:0006605; GO:0065002
COG0201	Q05217	GO:0006605	GO:0005886; GO:0006605; GO:0043952; GO:0065002
COG0201	A8AWV0	GO:0006605	GO:0005886; GO:0006605; GO:0065002
COG0201	A8AZK5	GO:0006605	GO:0005886; GO:0006605; GO:0043952; GO:0065002
COG0201	P0AGA2	GO:0016020	GO:0005048; GO:0005886; GO:0006616; GO:0006886; GO:0008320; GO:0016020; GO:0031522; GO:0032978; GO:0043952; GO:0065002
COG0201	P0AGA4	GO:0006605	GO:0005886; GO:0006605; GO:0043952; GO:0065002
COG0201	Q9Z7S5	GO:0006605	GO:0005886; GO:0006605; GO:0043952; GO:0065002
COG0201	Q9ZJS9	GO:0006605	GO:0005886; GO:0006605; GO:0043952; GO:0065002
COG0201	F2QF13	GO:0006606; GO:0008654	GO:0008654
COG0202	P0A7Z4	GO:0006607	GO:0000345; GO:0003677; GO:0003899; GO:0005737; GO:0005829; GO:0006352; GO:0008023; GO:0009408; GO:0016020; GO:0031564; GO:0032784; GO:0036460; GO:0042128; GO:0044780; GO:0046983; GO:0048870; GO:0055072; GO:0071973; GO:0090605; GO:2000142
COG0206	P45500	GO:0006608; GO:0043093	GO:0000917; GO:0000935; GO:0003924; GO:0005525; GO:0005737; GO:0032153; GO:0043093; GO:0051258; GO:0051301; GO:0090529
COG0206	P45482	GO:0006609	GO:0000917; GO:0003924; GO:0005525; GO:0005737; GO:0032153; GO:0043093; GO:0051258
COG0206	P57308	GO:0006610	GO:0000917; GO:0003924; GO:0005525; GO:0005737; GO:0032153; GO:0043093; GO:0051258
COG0206	P73456	GO:0006611; GO:0043093	GO:0000917; GO:0003924; GO:0005525; GO:0005737; GO:0032153; GO:0032506; GO:0042802; GO:0043093; GO:0051258; GO:0051301
COG0206	Q59692	GO:0006612	GO:0000917; GO:0003924; GO:0005525; GO:0005737; GO:0032153; GO:0043093; GO:0051258
COG0206	Q5HQ06	GO:0006613	GO:0000917; GO:0003924; GO:0005525; GO:0005737; GO:0032153; GO:0043093; GO:0051258
COG0206	Q8CPK4	GO:0006614	GO:0000917; GO:0003924; GO:0005525; GO:0005737; GO:0032153; GO:0043093; GO:0051258
COG0206	P0CAU9	GO:0006615	GO:0000917; GO:0003924; GO:0005525; GO:0005737; GO:0032153; GO:0043093; GO:0051258
COG0206	P94337	GO:0006616	GO:0000917; GO:0003924; GO:0005525; GO:0005737; GO:0032153; GO:0043093; GO:0051258
COG0206	O51929	GO:0006617	GO:0000917; GO:0003924; GO:0005525; GO:0005737; GO:0032153; GO:0043093; GO:0051258
COG0206	P0A9A7	GO:0006618	GO:0000917; GO:0003924; GO:0005525; GO:0005737; GO:0032153; GO:0043093; GO:0051258
COG0206	P17865	GO:0006619; GO:0043093	GO:0000917; GO:0003924; GO:0005525; GO:0005737; GO:0030428; GO:0032153; GO:0042802; GO:0043093; GO:0051258; GO:0051301
COG0206	O66809	GO:0006620; GO:0043093	GO:0000917; GO:0003924; GO:0005525; GO:0005737; GO:0032153; GO:0043093; GO:0051258; GO:0051301
COG0206	Q89AQ5	GO:0006621	GO:0000917; GO:0003924; GO:0005525; GO:0005737; GO:0032153; GO:0043093; GO:0051258
COG0206	O08439	GO:0006622	GO:0000917; GO:0003924; GO:0005525; GO:0005737; GO:0032153; GO:0043093; GO:0051258
COG0206	Q83F12	GO:0006623; GO:0043093	GO:0000917; GO:0003924; GO:0005525; GO:0005737; GO:0032153; GO:0043093; GO:0051258; GO:0051301
COG0206	O08466	GO:0006624	GO:0000917; GO:0003924; GO:0005525; GO:0005737; GO:0032153; GO:0043093; GO:0051258
COG0206	P47466	GO:0006625; GO:0043093	GO:0000917; GO:0003924; GO:0005525; GO:0005737; GO:0032153; GO:0043093; GO:0051258; GO:0051301
COG0206	O08398	GO:0006626; GO:0043093	GO:0000917; GO:0003924; GO:0005525; GO:0005737; GO:0032153; GO:0043093; GO:0051258; GO:0051301
COG0206	O83405	GO:0006627	GO:0000917; GO:0003924; GO:0005525; GO:0005737; GO:0032153; GO:0043093; GO:0051258
COG0206	Q74JY1	GO:0006628	GO:0000917; GO:0003924; GO:0005525; GO:0005737; GO:0032153; GO:0043093; GO:0051258
COG0206	Q68W73	GO:0006629	GO:0000917; GO:0003924; GO:0005525; GO:0005737; GO:0032153; GO:0043093; GO:0051258
COG0206	P30327	GO:0006630	GO:0000917; GO:0003924; GO:0005525; GO:0005737; GO:0032153; GO:0043093; GO:0051258
COG0206	P45484	GO:0006631	GO:0000917; GO:0003924; GO:0005525; GO:0005737; GO:0032153; GO:0043093; GO:0051258
COG0206	Q9K9T7	GO:0006632	GO:0000917; GO:0003924; GO:0005525; GO:0005737; GO:0032153; GO:0043093; GO:0051258
COG0206	Q9CCE4	GO:0006633	GO:0000917; GO:0003924; GO:0005525; GO:0005737; GO:0032153; GO:0043093; GO:0051258
COG0206	Q50318	GO:0006634	GO:0000917; GO:0003924; GO:0005525; GO:0005737; GO:0032153; GO:0043093; GO:0051258
COG0206	Q9ZCQ3	GO:0006635	GO:0000917; GO:0003924; GO:0005525; GO:0005737; GO:0032153; GO:0043093; GO:0051258
COG0206	Q4UMT7	GO:0006636	GO:0000917; GO:0003924; GO:0005525; GO:0005737; GO:0032153; GO:0043093; GO:0051258
COG0206	Q1RHL2	GO:0006637	GO:0000917; GO:0003924; GO:0005525; GO:0005737; GO:0032153; GO:0043093; GO:0051258
COG0206	O30992	GO:0006638	GO:0000917; GO:0003924; GO:0005525; GO:0005737; GO:0032153; GO:0043093; GO:0051258
COG0206	Q9ALA3	GO:0006639	GO:0000917; GO:0003924; GO:0005525; GO:0005737; GO:0032153; GO:0043093; GO:0051258
COG0206	A0A0H2ZNE0	GO:0006640	GO:0000917; GO:0003924; GO:0005525; GO:0005737; GO:0032153; GO:0043093; GO:0051258
COG0206	P45499	GO:0006641	GO:0000917; GO:0003924; GO:0005525; GO:0005737; GO:0032153; GO:0043093; GO:0051258
COG0206	A5U4H7	GO:0006642	GO:0000917; GO:0003924; GO:0005525; GO:0005737; GO:0032153; GO:0043093; GO:0051258
COG0206	Q3BK72	GO:0006643	GO:0003924; GO:0005525; GO:0005737; GO:0005874; GO:0007017; GO:0016887; GO:0032153; GO:0043093; GO:0051258; GO:0090529
COG0206	V6F5E5	GO:0006644	GO:0000917; GO:0003924; GO:0005525; GO:0005737; GO:0005874; GO:0007017; GO:0032153; GO:0043093; GO:0051258
COG0206	P45069	GO:0006645	GO:0000917; GO:0003924; GO:0005525; GO:0005737; GO:0032153; GO:0043093; GO:0051258; GO:0051301
COG0206	P9WN95	GO:0006646	GO:0000287; GO:0000917; GO:0000921; GO:0003924; GO:0005525; GO:0005737; GO:0005886; GO:0032153; GO:0043093; GO:0045787; GO:0051258; GO:0051301
COG0206	P0A9A6	GO:0006647; GO:0043093	GO:0000917; GO:0003924; GO:0005525; GO:0005737; GO:0032153; GO:0042802; GO:0043093; GO:0051258; GO:0051301; GO:1990586
COG0206	P0A9A8	GO:0006648	GO:0000917; GO:0003924; GO:0005525; GO:0005737; GO:0032153; GO:0043093; GO:0051258
COG0206	P56097	; GO:0043093	GO:0000917; GO:0003924; GO:0005525; GO:0005737; GO:0032153; GO:0043093; GO:0051258; GO:0051301
COG0206	Q9ZKM2	GO:0006650	GO:0000917; GO:0003924; GO:0005525; GO:0005737; GO:0032153; GO:0043093; GO:0051258
COG0206	Q2FZ89	GO:0006651; GO:0043093	GO:0000917; GO:0003924; GO:0005525; GO:0005737; GO:0032153; GO:0043093; GO:0051258; GO:0051301
COG0213	P07650	GO:0006652	GO:0004645; GO:0005829; GO:0006206; GO:0006213; GO:0006974; GO:0009032; GO:0016020; GO:0016154; GO:0046104
COG0330	P57630	GO:0006653	GO:0016020; GO:0052547
COG0330	P57631	GO:0006654	GO:0016020
COG0330	Q8K914	GO:0016020	GO:0016020
COG0330	Q8K915	GO:0016020	GO:0016020; GO:0052547
COG0330	P0AA54	GO:0016020	GO:0016020
COG0330	P40605	GO:0016020	GO:0016020
COG0330	P40606	GO:0016020	GO:0016020; GO:0052547
COG0330	Q89A39	GO:0016020	GO:0016020
COG0330	Q89A40	GO:0016020	GO:0016020; GO:0052547
COG0330	O83151	GO:0016020	GO:0016020
COG0330	O83152	GO:0016020	GO:0016020; GO:0052547
COG0330	Q9KV08	GO:0016020	GO:0016020; GO:0052547
COG0330	P44545	GO:0016020	GO:0016020; GO:0052547
COG0330	P0AA55	GO:0016020	GO:0016020
COG0330	P0ABC8	GO:0016020	GO:0016020
COG0428	Q8P8Z6	GO:0016020	GO:0005385; GO:0005886; GO:0016020; GO:0071577
COG0428	P0A8H3	GO:0016020	GO:0005375; GO:0005384; GO:0005385; GO:0005886; GO:0006829; GO:0015086; GO:0015087; GO:0015093; GO:0016020; GO:0055072; GO:0070574; GO:0071577
COG0459	P0A6F5	GO:0016020	GO:0000287; GO:0005524; GO:0005829; GO:0006457; GO:0009314; GO:0009408; GO:0016020; GO:0016853; GO:0016887; GO:0019068; GO:0042026; GO:0042802; GO:0051082; GO:0051085; GO:0140662; GO:1990220
COG0463	P77757	GO:0016020	GO:0005886; GO:0009103; GO:0009245; GO:0016020; GO:0016780; GO:0036108; GO:0046677; GO:0099621
COG0472	P56833	GO:0051301	GO:0005886; GO:0007049; GO:0008360; GO:0008963; GO:0009252; GO:0016780; GO:0044038; GO:0046872; GO:0051301; GO:0051992; GO:0071555
COG0472	Q0SHR8	GO:0051301	GO:0005886; GO:0007049; GO:0008360; GO:0008963; GO:0009252; GO:0046872; GO:0051301; GO:0051992; GO:0071555
COG0472	Q8YP83	GO:0051301	GO:0005886; GO:0007049; GO:0008360; GO:0008963; GO:0009252; GO:0046872; GO:0051301; GO:0051992; GO:0071555
COG0472	Q2JD53	GO:0051301	GO:0005886; GO:0007049; GO:0008360; GO:0008963; GO:0009252; GO:0046872; GO:0051301; GO:0051992; GO:0071555
COG0472	P57314	GO:0051301	GO:0005886; GO:0007049; GO:0008360; GO:0008963; GO:0009252; GO:0046872; GO:0051301; GO:0051992; GO:0071555
COG0472	Q3AG75	GO:0051301	GO:0005886; GO:0007049; GO:0008360; GO:0008963; GO:0009252; GO:0046872; GO:0051301; GO:0051992; GO:0071555
COG0472	Q55986	GO:0051301	GO:0005886; GO:0007049; GO:0008360; GO:0008963; GO:0009252; GO:0016780; GO:0044038; GO:0046872; GO:0051301; GO:0051992; GO:0071555
COG0472	Q31RY5	GO:0051301	GO:0005886; GO:0007049; GO:0008360; GO:0008963; GO:0009252; GO:0046872; GO:0051301; GO:0051992; GO:0071555
COG0472	A4YZK6	GO:0051301	GO:0005886; GO:0007049; GO:0008360; GO:0008963; GO:0009252; GO:0046872; GO:0051301; GO:0051992; GO:0071555
COG0472	Q24TE3	GO:0051301	GO:0005886; GO:0007049; GO:0008360; GO:0008963; GO:0009252; GO:0046872; GO:0051301; GO:0051992; GO:0071555
COG0472	Q81WC8	GO:0051301	GO:0005886; GO:0007049; GO:0008360; GO:0008963; GO:0009252; GO:0046872; GO:0051301; GO:0051992; GO:0071555
COG0472	A0L5N4	GO:0051301	GO:0005886; GO:0007049; GO:0008360; GO:0008963; GO:0009252; GO:0046872; GO:0051301; GO:0051992; GO:0071555
COG0472	Q47AA1	GO:0051301	GO:0005886; GO:0007049; GO:0008360; GO:0008963; GO:0009252; GO:0046872; GO:0051301; GO:0051992; GO:0071555
COG0472	Q88N79	GO:0051301	GO:0005886; GO:0007049; GO:0008360; GO:0008963; GO:0009252; GO:0046872; GO:0051301; GO:0051992; GO:0071555
COG0472	Q9PF83	GO:0051301	GO:0005886; GO:0007049; GO:0008360; GO:0008963; GO:0009252; GO:0046872; GO:0051301; GO:0051992; GO:0071555
COG0472	Q73G61	GO:0051301	GO:0005886; GO:0007049; GO:0008360; GO:0008963; GO:0009252; GO:0046872; GO:0051301; GO:0051992; GO:0071555
COG0472	Q7V9F5	GO:0051301	GO:0005886; GO:0007049; GO:0008360; GO:0008963; GO:0009252; GO:0046872; GO:0051301; GO:0051992; GO:0071555
COG0472	A2BZ97	GO:0051301	GO:0005886; GO:0007049; GO:0008360; GO:0008963; GO:0009252; GO:0046872; GO:0051301; GO:0051992; GO:0071555
COG0472	A3PFJ8	GO:0051301	GO:0005886; GO:0007049; GO:0008360; GO:0008963; GO:0009252; GO:0046872; GO:0051301; GO:0051992; GO:0071555
COG0472	Q47VQ6	GO:0051301	GO:0005886; GO:0007049; GO:0008360; GO:0008963; GO:0009252; GO:0046872; GO:0051301; GO:0051992; GO:0071555
COG0472	Q8Y5M0	GO:0051301	GO:0005886; GO:0007049; GO:0008360; GO:0008963; GO:0009252; GO:0016780; GO:0044038; GO:0046872; GO:0051301; GO:0051992; GO:0071555
COG0472	P0CB59	GO:0051301	GO:0005886; GO:0007049; GO:0008360; GO:0008963; GO:0009252; GO:0046872; GO:0051301; GO:0051992; GO:0071555
COG0472	Q8DR69	GO:0051301	GO:0005886; GO:0007049; GO:0008360; GO:0008963; GO:0009252; GO:0016780; GO:0044038; GO:0046872; GO:0051301; GO:0051992; GO:0071555
COG0472	Q5HQ10	GO:0051301	GO:0005886; GO:0007049; GO:0008360; GO:0008963; GO:0009252; GO:0046872; GO:0051301; GO:0051992; GO:0071555
COG0472	Q8CPK7	GO:0051301	GO:0005886; GO:0007049; GO:0008360; GO:0008963; GO:0009252; GO:0046872; GO:0051301; GO:0051992; GO:0071555
COG0472	Q8UDM5	GO:0051301	GO:0005886; GO:0007049; GO:0008360; GO:0008963; GO:0009252; GO:0046872; GO:0051301; GO:0051992; GO:0071555
COG0472	Q5NHK4	GO:0051301	GO:0005886; GO:0007049; GO:0008360; GO:0008963; GO:0009252; GO:0046872; GO:0051301; GO:0051992; GO:0071555
COG0472	C0Q8P0	GO:0051301	GO:0005886; GO:0007049; GO:0008360; GO:0008963; GO:0009252; GO:0046872; GO:0051301; GO:0051992; GO:0071555
COG0472	Q6AJ51	GO:0051301	GO:0005886; GO:0007049; GO:0008360; GO:0008963; GO:0009252; GO:0046872; GO:0051301; GO:0051992; GO:0071555
COG0472	Q0A6J9	GO:0051301	GO:0005886; GO:0007049; GO:0008360; GO:0008963; GO:0009252; GO:0046872; GO:0051301; GO:0051992; GO:0071555
COG0472	Q8RDQ0	GO:0051301	GO:0005886; GO:0007049; GO:0008360; GO:0008963; GO:0009252; GO:0016780; GO:0044038; GO:0046872; GO:0051301; GO:0051992; GO:0071555
COG0472	Q8PCK2	GO:0051301	GO:0005886; GO:0007049; GO:0008360; GO:0008963; GO:0009252; GO:0016780; GO:0044038; GO:0046872; GO:0051301; GO:0051992; GO:0071555
COG0472	Q8PPB0	GO:0051301	GO:0005886; GO:0007049; GO:0008360; GO:0008963; GO:0009252; GO:0046872; GO:0051301; GO:0051992; GO:0071555
COG0472	Q9PI72	GO:0051301	GO:0005886; GO:0007049; GO:0008360; GO:0008963; GO:0009252; GO:0046872; GO:0051301; GO:0051992; GO:0071555
COG0472	Q8KGD1	GO:0051301	GO:0005886; GO:0007049; GO:0008360; GO:0008963; GO:0009252; GO:0046872; GO:0051301; GO:0051992; GO:0071555
COG0472	Q0TP97	GO:0051301	GO:0005886; GO:0007049; GO:0008360; GO:0008963; GO:0009252; GO:0046872; GO:0051301; GO:0051992; GO:0071555
COG0472	A1SL83	GO:0051301	GO:0005886; GO:0007049; GO:0008360; GO:0008963; GO:0009252; GO:0046872; GO:0051301; GO:0051992; GO:0071555
COG0472	Q8FNT7	GO:0051301	GO:0005886; GO:0007049; GO:0008360; GO:0008963; GO:0009252; GO:0046872; GO:0051301; GO:0051992; GO:0071555
COG0472	Q7MNV4	GO:0051301	GO:0005886; GO:0007049; GO:0008360; GO:0008963; GO:0009252; GO:0046872; GO:0051301; GO:0051992; GO:0071555
COG0472	Q8NNN2	GO:0051301	GO:0005886; GO:0007049; GO:0008360; GO:0008963; GO:0009252; GO:0046872; GO:0051301; GO:0051992; GO:0071555
COG0472	Q8DK95	GO:0051301	GO:0005886; GO:0007049; GO:0008360; GO:0008963; GO:0009252; GO:0046872; GO:0051301; GO:0051992; GO:0071555
COG0472	P64257	GO:0051301	GO:0005886; GO:0007049; GO:0008360; GO:0008963; GO:0009252; GO:0046872; GO:0051301; GO:0051992; GO:0071555
COG0472	A3DE29	GO:0051301	GO:0005886; GO:0007049; GO:0008360; GO:0008963; GO:0009252; GO:0046872; GO:0051301; GO:0051992; GO:0071555
COG0472	Q03W33	GO:0051301	GO:0005886; GO:0007049; GO:0008360; GO:0008963; GO:0009252; GO:0046872; GO:0051301; GO:0051992; GO:0071555
COG0472	Q21MH2	GO:0051301	GO:0005886; GO:0007049; GO:0008360; GO:0008963; GO:0009252; GO:0046872; GO:0051301; GO:0051992; GO:0071555
COG0472	Q04ES8	GO:0051301	GO:0005886; GO:0007049; GO:0008360; GO:0008963; GO:0009252; GO:0046872; GO:0051301; GO:0051992; GO:0071555
COG0472	Q83GN4	GO:0051301	GO:0005886; GO:0007049; GO:0008360; GO:0008963; GO:0009252; GO:0046872; GO:0051301; GO:0051992; GO:0071555
COG0472	Q7VQJ0	GO:0051301	GO:0005886; GO:0007049; GO:0008360; GO:0008963; GO:0009252; GO:0046872; GO:0051301; GO:0051992; GO:0071555
COG0472	Q1IKG7	GO:0051301	GO:0005886; GO:0007049; GO:0008360; GO:0008963; GO:0009252; GO:0046872; GO:0051301; GO:0051992; GO:0071555
COG0472	A4G8U1	GO:0051301	GO:0005886; GO:0007049; GO:0008360; GO:0008963; GO:0009252; GO:0046872; GO:0051301; GO:0051992; GO:0071555
COG0472	Q0I1D6	GO:0051301	GO:0005886; GO:0007049; GO:0008360; GO:0008963; GO:0009252; GO:0046872; GO:0051301; GO:0051992; GO:0071555
COG0472	Q4ZNY7	GO:0051301	GO:0005886; GO:0007049; GO:0008360; GO:0008963; GO:0009252; GO:0046872; GO:0051301; GO:0051992; GO:0071555
COG0472	Q3K741	GO:0051301	GO:0005886; GO:0007049; GO:0008360; GO:0008963; GO:0009252; GO:0046872; GO:0051301; GO:0051992; GO:0071555
COG0472	Q313Q6	GO:0051301	GO:0005886; GO:0007049; GO:0008360; GO:0008963; GO:0009252; GO:0046872; GO:0051301; GO:0051992; GO:0071555
COG0472	Q8DVM4	GO:0051301	GO:0005886; GO:0007049; GO:0008360; GO:0008963; GO:0009252; GO:0046872; GO:0051301; GO:0051992; GO:0071555
COG0472	Q8E779	GO:0051301	GO:0005886; GO:0007049; GO:0008360; GO:0008963; GO:0009252; GO:0046872; GO:0051301; GO:0051992; GO:0071555
COG0472	Q8E9P5	GO:0051301	GO:0005886; GO:0007049; GO:0008360; GO:0008963; GO:0009252; GO:0016780; GO:0044038; GO:0046872; GO:0051301; GO:0051992; GO:0071555
COG0472	B4E6J5	GO:0051301	GO:0005886; GO:0007049; GO:0008360; GO:0008963; GO:0009252; GO:0046872; GO:0051301; GO:0051992; GO:0071555
COG0472	B2HGR9	GO:0051301	GO:0005886; GO:0007049; GO:0008360; GO:0008963; GO:0009252; GO:0046872; GO:0051301; GO:0051992; GO:0071555
COG0472	C3KCS7	GO:0051301	GO:0005886; GO:0007049; GO:0008360; GO:0008963; GO:0009252; GO:0046872; GO:0051301; GO:0051992; GO:0071555
COG0472	Q1ME30	GO:0051301	GO:0005886; GO:0007049; GO:0008360; GO:0008963; GO:0009252; GO:0046872; GO:0051301; GO:0051992; GO:0071555
COG0472	B8FBS1	GO:0051301	GO:0005886; GO:0007049; GO:0008360; GO:0008963; GO:0009252; GO:0046872; GO:0051301; GO:0051992; GO:0071555
COG0472	Q6D0I0	GO:0051301	GO:0005886; GO:0007049; GO:0008360; GO:0008963; GO:0009252; GO:0046872; GO:0051301; GO:0051992; GO:0071555
COG0472	B9DV75	GO:0051301	GO:0005886; GO:0007049; GO:0008360; GO:0008963; GO:0009252; GO:0046872; GO:0051301; GO:0051992; GO:0071555
COG0472	Q5L520	GO:0051301	GO:0005886; GO:0007049; GO:0008360; GO:0008963; GO:0009252; GO:0046872; GO:0051301; GO:0051992; GO:0071555
COG0472	Q4K6J0	GO:0051301	GO:0005886; GO:0007049; GO:0008360; GO:0008963; GO:0009252; GO:0046872; GO:0051301; GO:0051992; GO:0071555
COG0472	Q88V79	GO:0051301	GO:0005886; GO:0007049; GO:0008360; GO:0008963; GO:0009252; GO:0046872; GO:0051301; GO:0051992; GO:0071555
COG0472	Q8ER51	GO:0051301	GO:0005886; GO:0007049; GO:0008360; GO:0008963; GO:0009252; GO:0046872; GO:0051301; GO:0051992; GO:0071555
COG0472	Q65RY3	GO:0051301	GO:0005886; GO:0007049; GO:0008360; GO:0008963; GO:0009252; GO:0046872; GO:0051301; GO:0051992; GO:0071555
COG0472	Q87WY2	GO:0051301	GO:0005886; GO:0007049; GO:0008360; GO:0008963; GO:0009252; GO:0046872; GO:0051301; GO:0051992; GO:0071555
COG0472	Q87SG7	GO:0051301	GO:0005886; GO:0007049; GO:0008360; GO:0008963; GO:0009252; GO:0046872; GO:0051301; GO:0051992; GO:0071555
COG0472	Q03521	GO:0051301	GO:0005886; GO:0007049; GO:0008360; GO:0008963; GO:0009252; GO:0016780; GO:0044038; GO:0046872; GO:0051301; GO:0051992; GO:0071555
COG0472	O66465	GO:0051301	GO:0005886; GO:0007049; GO:0008360; GO:0008963; GO:0009252; GO:0016780; GO:0042802; GO:0044038; GO:0046872; GO:0051301; GO:0051992; GO:0071555
COG0472	Q89FU4	GO:0051301	GO:0005886; GO:0007049; GO:0008360; GO:0008963; GO:0009252; GO:0016780; GO:0044038; GO:0046872; GO:0051301; GO:0051992; GO:0071555
COG0472	P64255	GO:0051301	GO:0005886; GO:0007049; GO:0008360; GO:0008963; GO:0009252; GO:0046872; GO:0051301; GO:0051992; GO:0071555
COG0472	P59436	GO:0051301	GO:0005886; GO:0007049; GO:0008360; GO:0008963; GO:0009252; GO:0046872; GO:0051301; GO:0051992; GO:0071555
COG0472	B8CNK8	GO:0051301	GO:0005886; GO:0007049; GO:0008360; GO:0008963; GO:0009252; GO:0046872; GO:0051301; GO:0051992; GO:0071555
COG0472	O07107	GO:0051301	GO:0005886; GO:0007049; GO:0008360; GO:0008963; GO:0009252; GO:0046872; GO:0051301; GO:0051992; GO:0071555
COG0472	Q8A255	GO:0051301	GO:0005886; GO:0007049; GO:0008360; GO:0008963; GO:0009252; GO:0016780; GO:0044038; GO:0046872; GO:0051301; GO:0051992; GO:0071555
COG0472	Q83F26	GO:0051301	GO:0005886; GO:0007049; GO:0008360; GO:0008963; GO:0009252; GO:0016780; GO:0044038; GO:0046872; GO:0051301; GO:0051992; GO:0071555
COG0472	Q82AD9	GO:0051301	GO:0005886; GO:0007049; GO:0008360; GO:0008963; GO:0009252; GO:0046872; GO:0051301; GO:0051992; GO:0071555
COG0472	Q821S0	GO:0051301	GO:0005886; GO:0007049; GO:0008360; GO:0008963; GO:0009252; GO:0046872; GO:0051301; GO:0051992; GO:0071555
COG0472	Q0BXT9	GO:0051301	GO:0005886; GO:0007049; GO:0008360; GO:0008963; GO:0009252; GO:0046872; GO:0051301; GO:0051992; GO:0071555
COG0472	Q82VS6	GO:0051301	GO:0005886; GO:0007049; GO:0008360; GO:0008963; GO:0009252; GO:0046872; GO:0051301; GO:0051992; GO:0071555
COG0472	A1WC09	GO:0051301	GO:0005886; GO:0007049; GO:0008360; GO:0008963; GO:0009252; GO:0046872; GO:0051301; GO:0051992; GO:0071555
COG0472	Q7VP57	GO:0051301	GO:0005886; GO:0007049; GO:0008360; GO:0008963; GO:0009252; GO:0046872; GO:0051301; GO:0051992; GO:0071555
COG0472	Q01Q45	GO:0051301	GO:0005886; GO:0007049; GO:0008360; GO:0008963; GO:0009252; GO:0046872; GO:0051301; GO:0051992; GO:0071555
COG0472	Q7VGZ9	GO:0051301	GO:0005886; GO:0007049; GO:0008360; GO:0008963; GO:0009252; GO:0046872; GO:0051301; GO:0051992; GO:0071555
COG0472	Q5L0X8	GO:0051301	GO:0005886; GO:0007049; GO:0008360; GO:0008963; GO:0009252; GO:0046872; GO:0051301; GO:0051992; GO:0071555
COG0472	C1F461	GO:0051301	GO:0005886; GO:0007049; GO:0008360; GO:0008963; GO:0009252; GO:0046872; GO:0051301; GO:0051992; GO:0071555
COG0472	Q3MDP5	GO:0051301	GO:0005886; GO:0007049; GO:0008360; GO:0008963; GO:0009252; GO:0046872; GO:0051301; GO:0051992; GO:0071555
COG0472	Q7MWM6	GO:0051301	GO:0005886; GO:0007049; GO:0008360; GO:0008963; GO:0009252; GO:0046872; GO:0051301; GO:0051992; GO:0071555
COG0472	B7J3V5	GO:0051301	GO:0005886; GO:0007049; GO:0008360; GO:0008963; GO:0009252; GO:0046872; GO:0051301; GO:0051992; GO:0071555
COG0472	Q62GS4	GO:0051301	GO:0005886; GO:0007049; GO:0008360; GO:0008963; GO:0009252; GO:0046872; GO:0051301; GO:0051992; GO:0071555
COG0472	Q9PLG6	GO:0051301	GO:0005886; GO:0007049; GO:0008360; GO:0008963; GO:0009252; GO:0046872; GO:0051301; GO:0051992; GO:0071555
COG0472	Q9RTD0	GO:0051301	GO:0005886; GO:0007049; GO:0008360; GO:0008963; GO:0009252; GO:0016780; GO:0044038; GO:0046872; GO:0051301; GO:0051992; GO:0071555
COG0472	Q748D3	GO:0051301	GO:0005886; GO:0007049; GO:0008360; GO:0008963; GO:0009252; GO:0016780; GO:0044038; GO:0046872; GO:0051301; GO:0051992; GO:0071555
COG0472	Q604V4	GO:0051301	GO:0005886; GO:0007049; GO:0008360; GO:0008963; GO:0009252; GO:0046872; GO:0051301; GO:0051992; GO:0071555
COG0472	Q7N144	GO:0051301	GO:0005886; GO:0007049; GO:0008360; GO:0008963; GO:0009252; GO:0046872; GO:0051301; GO:0051992; GO:0071555
COG0472	Q9WY77	GO:0051301	GO:0005886; GO:0007049; GO:0008360; GO:0008963; GO:0009252; GO:0016780; GO:0044038; GO:0046872; GO:0051301; GO:0051992; GO:0071555
COG0472	O83365	GO:0051301	GO:0005886; GO:0007049; GO:0008360; GO:0008963; GO:0009252; GO:0046872; GO:0051301; GO:0051992; GO:0071555
COG0472	Q9KPG4	GO:0051301	GO:0005886; GO:0007049; GO:0008360; GO:0008963; GO:0009252; GO:0016780; GO:0044038; GO:0046872; GO:0051301; GO:0051992; GO:0071555
COG0472	Q7NPZ6	GO:0051301	GO:0005886; GO:0007049; GO:0008360; GO:0008963; GO:0009252; GO:0046872; GO:0051301; GO:0051992; GO:0071555
COG0472	Q3AAE3	GO:0051301	GO:0005886; GO:0007049; GO:0008360; GO:0008963; GO:0009252; GO:0046872; GO:0051301; GO:0051992; GO:0071555
COG0472	A5EY06	GO:0051301	GO:0005886; GO:0007049; GO:0008360; GO:0008963; GO:0009252; GO:0046872; GO:0051301; GO:0051992; GO:0071555
COG0472	A0R019	GO:0051301	GO:0005886; GO:0007049; GO:0008360; GO:0008963; GO:0009252; GO:0046872; GO:0051301; GO:0051992; GO:0071555
COG0472	Q1D0S7	GO:0051301	GO:0005886; GO:0007049; GO:0008360; GO:0008963; GO:0009252; GO:0046872; GO:0051301; GO:0051992; GO:0071555
COG0472	Q5LU74	GO:0051301	GO:0005886; GO:0007049; GO:0008360; GO:0008963; GO:0009252; GO:0046872; GO:0051301; GO:0051992; GO:0071555
COG0472	Q5YYY2	GO:0051301	GO:0005886; GO:0007049; GO:0008360; GO:0008963; GO:0009252; GO:0046872; GO:0051301; GO:0051992; GO:0071555
COG0472	Q7NEY9	GO:0051301	GO:0005886; GO:0007049; GO:0008360; GO:0008963; GO:0009252; GO:0016780; GO:0044038; GO:0046872; GO:0051301; GO:0051992; GO:0071555
COG0472	Q7WFR9	GO:0051301	GO:0005886; GO:0007049; GO:0008360; GO:0008963; GO:0009252; GO:0046872; GO:0051301; GO:0051992; GO:0071555
COG0472	Q7VUQ0	GO:0051301	GO:0005886; GO:0007049; GO:0008360; GO:0008963; GO:0009252; GO:0046872; GO:0051301; GO:0051992; GO:0071555
COG0472	Q74JY6	GO:0051301	GO:0005886; GO:0007049; GO:0008360; GO:0008963; GO:0009252; GO:0046872; GO:0051301; GO:0051992; GO:0071555
COG0472	Q9AKD8	GO:0051301	GO:0005886; GO:0007049; GO:0008360; GO:0008963; GO:0009252; GO:0046872; GO:0051301; GO:0051992; GO:0071555
COG0472	Q6N408	GO:0051301	GO:0005886; GO:0007049; GO:0008360; GO:0008963; GO:0009252; GO:0046872; GO:0051301; GO:0051992; GO:0071555
COG0472	Q4FQ10	GO:0051301	GO:0005886; GO:0007049; GO:0008360; GO:0008963; GO:0009252; GO:0046872; GO:0051301; GO:0051992; GO:0071555
COG0472	Q73YQ5	GO:0051301	GO:0005886; GO:0007049; GO:0008360; GO:0008963; GO:0009252; GO:0046872; GO:0051301; GO:0051992; GO:0071555
COG0472	Q46WZ1	GO:0051301	GO:0005886; GO:0007049; GO:0008360; GO:0008963; GO:0009252; GO:0046872; GO:0051301; GO:0051992; GO:0071555
COG0472	Q5M2U9	GO:0051301	GO:0005886; GO:0007049; GO:0008360; GO:0008963; GO:0009252; GO:0046872; GO:0051301; GO:0051992; GO:0071555
COG0472	Q6MBS3	GO:0051301	GO:0005886; GO:0007049; GO:0008360; GO:0008963; GO:0009252; GO:0046872; GO:0051301; GO:0051992; GO:0071555
COG0472	Q255W8	GO:0051301	GO:0005886; GO:0007049; GO:0008360; GO:0008963; GO:0009252; GO:0046872; GO:0051301; GO:0051992; GO:0071555
COG0472	P56834	GO:0051301	GO:0005886; GO:0007049; GO:0008360; GO:0008963; GO:0009252; GO:0046872; GO:0051301; GO:0051992; GO:0071555
COG0472	Q6MIF7	GO:0051301	GO:0005886; GO:0007049; GO:0008360; GO:0008963; GO:0009252; GO:0046872; GO:0051301; GO:0051992; GO:0071555
COG0472	Q48EF5	GO:0051301	GO:0005886; GO:0007049; GO:0008360; GO:0008963; GO:0009252; GO:0046872; GO:0051301; GO:0051992; GO:0071555
COG0472	Q2RK82	GO:0051301	GO:0005886; GO:0007049; GO:0008360; GO:0008963; GO:0009252; GO:0046872; GO:0051301; GO:0051992; GO:0071555
COG0472	Q1GYZ8	GO:0051301	GO:0005886; GO:0007049; GO:0008360; GO:0008963; GO:0009252; GO:0046872; GO:0051301; GO:0051992; GO:0071555
COG0472	Q1AVX0	GO:0051301	GO:0005886; GO:0007049; GO:0008360; GO:0008963; GO:0009252; GO:0046872; GO:0051301; GO:0051992; GO:0071555
COG0472	Q1LIM3	GO:0051301	GO:0005886; GO:0007049; GO:0008360; GO:0008963; GO:0009252; GO:0046872; GO:0051301; GO:0051992; GO:0071555
COG0472	Q13TY9	GO:0051301	GO:0005886; GO:0007049; GO:0008360; GO:0008963; GO:0009252; GO:0046872; GO:0051301; GO:0051992; GO:0071555
COG0472	Q11GS2	GO:0051301	GO:0005886; GO:0007049; GO:0008360; GO:0008963; GO:0009252; GO:0046872; GO:0051301; GO:0051992; GO:0071555
COG0472	Q52952	GO:0051301	GO:0005886; GO:0007049; GO:0008360; GO:0008963; GO:0009252; GO:0046872; GO:0051301; GO:0051992; GO:0071555
COG0472	Q98KB0	GO:0051301	GO:0005886; GO:0007049; GO:0008360; GO:0008963; GO:0009252; GO:0046872; GO:0051301; GO:0051992; GO:0071555
COG0472	A6WCX7	GO:0051301	GO:0005886; GO:0007049; GO:0008360; GO:0008963; GO:0009252; GO:0046872; GO:0051301; GO:0051992; GO:0071555
COG0472	Q8XVI4	GO:0051301	GO:0005886; GO:0007049; GO:0008360; GO:0008963; GO:0009252; GO:0046872; GO:0051301; GO:0051992; GO:0071555
COG0472	Q6A9Q5	GO:0051301	GO:0005886; GO:0007049; GO:0008360; GO:0008963; GO:0009252; GO:0046872; GO:0051301; GO:0051992; GO:0071555
COG0472	Q5N2C7	GO:0051301	GO:0005886; GO:0007049; GO:0008360; GO:0008963; GO:0009252; GO:0046872; GO:0051301; GO:0051992; GO:0071555
COG0472	A4JB91	GO:0051301	GO:0005886; GO:0007049; GO:0008360; GO:0008963; GO:0009252; GO:0046872; GO:0051301; GO:0051992; GO:0071555
COG0472	Q2RVU1	GO:0051301	GO:0005886; GO:0007049; GO:0008360; GO:0008963; GO:0009252; GO:0046872; GO:0051301; GO:0051992; GO:0071555
COG0472	Q11RH2	GO:0051301	GO:0005886; GO:0007049; GO:0008360; GO:0008963; GO:0009252; GO:0046872; GO:0051301; GO:0051992; GO:0071555
COG0472	Q39YM2	GO:0051301	GO:0005886; GO:0007049; GO:0008360; GO:0008963; GO:0009252; GO:0046872; GO:0051301; GO:0051992; GO:0071555
COG0472	Q47QX2	GO:0051301	GO:0005886; GO:0007049; GO:0008360; GO:0008963; GO:0009252; GO:0046872; GO:0051301; GO:0051992; GO:0071555
COG0472	Q9K9S6	GO:0051301	GO:0005886; GO:0007049; GO:0008360; GO:0008963; GO:0009252; GO:0046872; GO:0051301; GO:0051992; GO:0071555
COG0472	Q5LIJ4	GO:0051301	GO:0005886; GO:0007049; GO:0008360; GO:0008963; GO:0009252; GO:0046872; GO:0051301; GO:0051992; GO:0071555
COG0472	Q63QJ4	GO:0051301	GO:0005886; GO:0007049; GO:0008360; GO:0008963; GO:0009252; GO:0046872; GO:0051301; GO:0051992; GO:0071555
COG0472	Q97H86	GO:0051301	GO:0005886; GO:0007049; GO:0008360; GO:0008963; GO:0009252; GO:0046872; GO:0051301; GO:0051992; GO:0071555
COG0472	Q182Y8	GO:0051301	GO:0005886; GO:0007049; GO:0008360; GO:0008963; GO:0009252; GO:0046872; GO:0051301; GO:0051992; GO:0071555
COG0472	A9H0I1	GO:0051301	GO:0005886; GO:0007049; GO:0008360; GO:0008963; GO:0009252; GO:0046872; GO:0051301; GO:0051992; GO:0071555
COG0472	Q5FKV4	GO:0051301	GO:0005886; GO:0007049; GO:0008360; GO:0008963; GO:0009252; GO:0046872; GO:0051301; GO:0051992; GO:0071555
COG0472	Q9CH70	GO:0051301	GO:0005886; GO:0007049; GO:0008360; GO:0008963; GO:0009252; GO:0046872; GO:0051301; GO:0051992; GO:0071555
COG0472	Q5ZSA2	GO:0051301	GO:0005886; GO:0007049; GO:0008360; GO:0008963; GO:0009252; GO:0046872; GO:0051301; GO:0051992; GO:0071555
COG0472	Q929Y0	GO:0051301	GO:0005886; GO:0007049; GO:0008360; GO:0008963; GO:0009252; GO:0046872; GO:0051301; GO:0051992; GO:0071555
COG0472	O69555	GO:0051301	GO:0005886; GO:0007049; GO:0008360; GO:0008963; GO:0009252; GO:0046872; GO:0051301; GO:0051992; GO:0071555
COG0472	Q3J4M8	GO:0051301	GO:0005886; GO:0007049; GO:0008360; GO:0008963; GO:0009252; GO:0046872; GO:0051301; GO:0051992; GO:0071555
COG0472	Q9ZCW0	GO:0051301	GO:0005886; GO:0007049; GO:0008360; GO:0008963; GO:0009252; GO:0046872; GO:0051301; GO:0051992; GO:0071555
COG0472	Q8R9G3	GO:0051301	GO:0005886; GO:0007049; GO:0008360; GO:0008963; GO:0009252; GO:0046872; GO:0051301; GO:0051992; GO:0071555
COG0472	Q7M7X0	GO:0051301	GO:0005886; GO:0007049; GO:0008360; GO:0008963; GO:0009252; GO:0046872; GO:0051301; GO:0051992; GO:0071555
COG0472	Q03EY0	GO:0051301	GO:0005886; GO:0007049; GO:0008360; GO:0008963; GO:0009252; GO:0046872; GO:0051301; GO:0051992; GO:0071555
COG0472	Q65JY3	GO:0051301	GO:0005886; GO:0007049; GO:0008360; GO:0008963; GO:0009252; GO:0046872; GO:0051301; GO:0051992; GO:0071555
COG0472	Q2G998	GO:0051301	GO:0005886; GO:0007049; GO:0008360; GO:0008963; GO:0009252; GO:0046872; GO:0051301; GO:0051992; GO:0071555
COG0472	Q4L5N3	GO:0051301	GO:0005886; GO:0007049; GO:0008360; GO:0008963; GO:0009252; GO:0046872; GO:0051301; GO:0051992; GO:0071555
COG0472	Q6AE61	GO:0051301	GO:0005886; GO:0007049; GO:0008360; GO:0008963; GO:0009252; GO:0046872; GO:0051301; GO:0051992; GO:0071555
COG0472	Q6G121	GO:0051301	GO:0005886; GO:0007049; GO:0008360; GO:0008963; GO:0009252; GO:0046872; GO:0051301; GO:0051992; GO:0071555
COG0472	Q6G2Q2	GO:0051301	GO:0005886; GO:0007049; GO:0008360; GO:0008963; GO:0009252; GO:0046872; GO:0051301; GO:0051992; GO:0071555
COG0472	Q5R0M4	GO:0051301	GO:0005886; GO:0007049; GO:0008360; GO:0008963; GO:0009252; GO:0046872; GO:0051301; GO:0051992; GO:0071555
COG0472	A5EPK7	GO:0051301	GO:0005886; GO:0007049; GO:0008360; GO:0008963; GO:0009252; GO:0046872; GO:0051301; GO:0051992; GO:0071555
COG0472	A9WRE1	GO:0051301	GO:0005886; GO:0007049; GO:0008360; GO:0008963; GO:0009252; GO:0046872; GO:0051301; GO:0051992; GO:0071555
COG0472	B5YFT8	GO:0051301	GO:0005886; GO:0007049; GO:0008360; GO:0008963; GO:0009252; GO:0016780; GO:0044038; GO:0046872; GO:0051301; GO:0051992; GO:0071555
COG0472	B3EIL1	GO:0051301	GO:0005886; GO:0007049; GO:0008360; GO:0008963; GO:0009252; GO:0046872; GO:0051301; GO:0051992; GO:0071555
COG0472	A1BJY1	GO:0051301	GO:0005886; GO:0007049; GO:0008360; GO:0008963; GO:0009252; GO:0046872; GO:0051301; GO:0051992; GO:0071555
COG0472	A4SH05	GO:0051301	GO:0005886; GO:0007049; GO:0008360; GO:0008963; GO:0009252; GO:0046872; GO:0051301; GO:0051992; GO:0071555
COG0472	A1R5F5	GO:0051301	GO:0005886; GO:0007049; GO:0008360; GO:0008963; GO:0009252; GO:0046872; GO:0051301; GO:0051992; GO:0071555
COG0472	Q2IG26	GO:0051301	GO:0005886; GO:0007049; GO:0008360; GO:0008963; GO:0009252; GO:0046872; GO:0051301; GO:0051992; GO:0071555
COG0472	Q1QVG4	GO:0051301	GO:0005886; GO:0007049; GO:0008360; GO:0008963; GO:0009252; GO:0046872; GO:0051301; GO:0051992; GO:0071555
COG0472	A0JV91	GO:0051301	GO:0005886; GO:0007049; GO:0008360; GO:0008963; GO:0009252; GO:0046872; GO:0051301; GO:0051992; GO:0071555
COG0472	Q28NN1	GO:0051301	GO:0005886; GO:0007049; GO:0008360; GO:0008963; GO:0009252; GO:0046872; GO:0051301; GO:0051992; GO:0071555
COG0472	A6LTS6	GO:0051301	GO:0005886; GO:0007049; GO:0008360; GO:0008963; GO:0009252; GO:0046872; GO:0051301; GO:0051992; GO:0071555
COG0472	Q661W1	GO:0051301	GO:0005886; GO:0007049; GO:0008360; GO:0008963; GO:0009252; GO:0046872; GO:0051301; GO:0051992; GO:0071555
COG0472	B4S6R2	GO:0051301	GO:0005886; GO:0007049; GO:0008360; GO:0008963; GO:0009252; GO:0046872; GO:0051301; GO:0051992; GO:0071555
COG0472	Q5FUJ8	GO:0051301	GO:0005886; GO:0007049; GO:0008360; GO:0008963; GO:0009252; GO:0046872; GO:0051301; GO:0051992; GO:0071555
COG0472	Q493Q4	GO:0051301	GO:0005886; GO:0007049; GO:0008360; GO:0008963; GO:0009252; GO:0046872; GO:0051301; GO:0051992; GO:0071555
COG0472	Q1GF14	GO:0051301	GO:0005886; GO:0007049; GO:0008360; GO:0008963; GO:0009252; GO:0046872; GO:0051301; GO:0051992; GO:0071555
COG0472	Q3SMH6	GO:0051301	GO:0005886; GO:0007049; GO:0008360; GO:0008963; GO:0009252; GO:0046872; GO:0051301; GO:0051992; GO:0071555
COG0472	Q67Q50	GO:0051301	GO:0005886; GO:0007049; GO:0008360; GO:0008963; GO:0009252; GO:0046872; GO:0051301; GO:0051992; GO:0071555
COG0472	Q5GRZ3	GO:0051301	GO:0005886; GO:0007049; GO:0008360; GO:0008963; GO:0009252; GO:0046872; GO:0051301; GO:0051992; GO:0071555
COG0472	A8EY83	GO:0051301	GO:0005886; GO:0007049; GO:0008360; GO:0008963; GO:0009252; GO:0046872; GO:0051301; GO:0051992; GO:0071555
COG0472	A8GP69	GO:0051301	GO:0005886; GO:0007049; GO:0008360; GO:0008963; GO:0009252; GO:0046872; GO:0051301; GO:0051992; GO:0071555
COG0472	A6TS64	GO:0051301	GO:0005886; GO:0007049; GO:0008360; GO:0008963; GO:0009252; GO:0046872; GO:0051301; GO:0051992; GO:0071555
COG0472	Q12EL8	GO:0051301	GO:0005886; GO:0007049; GO:0008360; GO:0008963; GO:0009252; GO:0046872; GO:0051301; GO:0051992; GO:0071555
COG0472	Q6LMF3	GO:0051301	GO:0005886; GO:0007049; GO:0008360; GO:0008963; GO:0009252; GO:0046872; GO:0051301; GO:0051992; GO:0071555
COG0472	B9KEZ5	GO:0051301	GO:0005886; GO:0007049; GO:0008360; GO:0008963; GO:0009252; GO:0046872; GO:0051301; GO:0051992; GO:0071555
COG0472	Q4JW98	GO:0051301	GO:0005886; GO:0007049; GO:0008360; GO:0008963; GO:0009252; GO:0046872; GO:0051301; GO:0051992; GO:0071555
COG0472	B5YEL6	GO:0051301	GO:0005886; GO:0007049; GO:0008360; GO:0008963; GO:0009252; GO:0046872; GO:0051301; GO:0051992; GO:0071555
COG0472	B9K6P4	GO:0051301	GO:0005886; GO:0007049; GO:0008360; GO:0008963; GO:0009252; GO:0046872; GO:0051301; GO:0051992; GO:0071555
COG0472	Q2S531	GO:0051301	GO:0005886; GO:0007049; GO:0008360; GO:0008963; GO:0009252; GO:0046872; GO:0051301; GO:0051992; GO:0071555
COG0472	B9JY57	GO:0051301	GO:0005886; GO:0007049; GO:0008360; GO:0008963; GO:0009252; GO:0046872; GO:0051301; GO:0051992; GO:0071555
COG0472	B9JH54	GO:0051301	GO:0005886; GO:0007049; GO:0008360; GO:0008963; GO:0009252; GO:0046872; GO:0051301; GO:0051992; GO:0071555
COG0472	A4SV71	GO:0051301	GO:0005886; GO:0007049; GO:0008360; GO:0008963; GO:0009252; GO:0046872; GO:0051301; GO:0051992; GO:0071555
COG0472	Q5E2P7	GO:0051301	GO:0005886; GO:0007049; GO:0008360; GO:0008963; GO:0009252; GO:0046872; GO:0051301; GO:0051992; GO:0071555
COG0472	Q2NCZ3	GO:0051301	GO:0005886; GO:0007049; GO:0008360; GO:0008963; GO:0009252; GO:0046872; GO:0051301; GO:0051992; GO:0071555
COG0472	Q38XN0	GO:0051301	GO:0005886; GO:0007049; GO:0008360; GO:0008963; GO:0009252; GO:0046872; GO:0051301; GO:0051992; GO:0071555
COG0472	A1QZ99	GO:0051301	GO:0005886; GO:0007049; GO:0008360; GO:0008963; GO:0009252; GO:0046872; GO:0051301; GO:0051992; GO:0071555
COG0472	Q4UMI7	GO:0051301	GO:0005886; GO:0007049; GO:0008360; GO:0008963; GO:0009252; GO:0046872; GO:0051301; GO:0051992; GO:0071555
COG0472	A9VU75	GO:0051301	GO:0005886; GO:0007049; GO:0008360; GO:0008963; GO:0009252; GO:0046872; GO:0051301; GO:0051992; GO:0071555
COG0472	A7GRN9	GO:0051301	GO:0005886; GO:0007049; GO:0008360; GO:0008963; GO:0009252; GO:0046872; GO:0051301; GO:0051992; GO:0071555
COG0472	A8FCX8	GO:0051301	GO:0005886; GO:0007049; GO:0008360; GO:0008963; GO:0009252; GO:0046872; GO:0051301; GO:0051992; GO:0071555
COG0472	Q07PT6	GO:0051301	GO:0005886; GO:0007049; GO:0008360; GO:0008963; GO:0009252; GO:0046872; GO:0051301; GO:0051992; GO:0071555
COG0472	Q216E1	GO:0051301	GO:0005886; GO:0007049; GO:0008360; GO:0008963; GO:0009252; GO:0046872; GO:0051301; GO:0051992; GO:0071555
COG0472	Q133W8	GO:0051301	GO:0005886; GO:0007049; GO:0008360; GO:0008963; GO:0009252; GO:0046872; GO:0051301; GO:0051992; GO:0071555
COG0472	Q2IYL1	GO:0051301	GO:0005886; GO:0007049; GO:0008360; GO:0008963; GO:0009252; GO:0046872; GO:0051301; GO:0051992; GO:0071555
COG0472	Q3BXF4	GO:0051301	GO:0005886; GO:0007049; GO:0008360; GO:0008963; GO:0009252; GO:0046872; GO:0051301; GO:0051992; GO:0071555
COG0472	B6ELH8	GO:0051301	GO:0005886; GO:0007049; GO:0008360; GO:0008963; GO:0009252; GO:0046872; GO:0051301; GO:0051992; GO:0071555
COG0472	A5GX19	GO:0051301	GO:0005886; GO:0007049; GO:0008360; GO:0008963; GO:0009252; GO:0046872; GO:0051301; GO:0051992; GO:0071555
COG0472	Q3AVL6	GO:0051301	GO:0005886; GO:0007049; GO:0008360; GO:0008963; GO:0009252; GO:0046872; GO:0051301; GO:0051992; GO:0071555
COG0472	Q31I62	GO:0051301	GO:0005886; GO:0007049; GO:0008360; GO:0008963; GO:0009252; GO:0046872; GO:0051301; GO:0051992; GO:0071555
COG0472	Q1GRX6	GO:0051301	GO:0005886; GO:0007049; GO:0008360; GO:0008963; GO:0009252; GO:0046872; GO:0051301; GO:0051992; GO:0071555
COG0472	Q12SC9	GO:0051301	GO:0005886; GO:0007049; GO:0008360; GO:0008963; GO:0009252; GO:0046872; GO:0051301; GO:0051992; GO:0071555
COG0472	Q07WI2	GO:0051301	GO:0005886; GO:0007049; GO:0008360; GO:0008963; GO:0009252; GO:0046872; GO:0051301; GO:0051992; GO:0071555
COG0472	A1AZK6	GO:0051301	GO:0005886; GO:0007049; GO:0008360; GO:0008963; GO:0009252; GO:0046872; GO:0051301; GO:0051992; GO:0071555
COG0472	A4Y2N3	GO:0051301	GO:0005886; GO:0007049; GO:0008360; GO:0008963; GO:0009252; GO:0046872; GO:0051301; GO:0051992; GO:0071555
COG0472	Q3B126	GO:0051301	GO:0005886; GO:0007049; GO:0008360; GO:0008963; GO:0009252; GO:0046872; GO:0051301; GO:0051992; GO:0071555
COG0472	B0RIJ0	GO:0051301	GO:0005886; GO:0007049; GO:0008360; GO:0008963; GO:0009252; GO:0046872; GO:0051301; GO:0051992; GO:0071555
COG0472	B9KH29	GO:0051301	GO:0005886; GO:0007049; GO:0008360; GO:0008963; GO:0009252; GO:0046872; GO:0051301; GO:0051992; GO:0071555
COG0472	B1XNS2	GO:0051301	GO:0005886; GO:0007049; GO:0008360; GO:0008963; GO:0009252; GO:0046872; GO:0051301; GO:0051992; GO:0071555
COG0472	A5GPT3	GO:0051301	GO:0005886; GO:0007049; GO:0008360; GO:0008963; GO:0009252; GO:0046872; GO:0051301; GO:0051992; GO:0071555
COG0472	Q2JT76	GO:0051301	GO:0005886; GO:0007049; GO:0008360; GO:0008963; GO:0009252; GO:0046872; GO:0051301; GO:0051992; GO:0071555
COG0472	Q2JMC1	GO:0051301	GO:0005886; GO:0007049; GO:0008360; GO:0008963; GO:0009252; GO:0046872; GO:0051301; GO:0051992; GO:0071555
COG0472	C1DQ96	GO:0051301	GO:0005886; GO:0007049; GO:0008360; GO:0008963; GO:0009252; GO:0046872; GO:0051301; GO:0051992; GO:0071555
COG0472	Q1QNU6	GO:0051301	GO:0005886; GO:0007049; GO:0008360; GO:0008963; GO:0009252; GO:0046872; GO:0051301; GO:0051992; GO:0071555
COG0472	Q3STT1	GO:0051301	GO:0005886; GO:0007049; GO:0008360; GO:0008963; GO:0009252; GO:0046872; GO:0051301; GO:0051992; GO:0071555
COG0472	Q3J786	GO:0051301	GO:0005886; GO:0007049; GO:0008360; GO:0008963; GO:0009252; GO:0046872; GO:0051301; GO:0051992; GO:0071555
COG0472	Q2Y635	GO:0051301	GO:0005886; GO:0007049; GO:0008360; GO:0008963; GO:0009252; GO:0046872; GO:0051301; GO:0051992; GO:0071555
COG0472	A3QIM4	GO:0051301	GO:0005886; GO:0007049; GO:0008360; GO:0008963; GO:0009252; GO:0046872; GO:0051301; GO:0051992; GO:0071555
COG0472	A9WG76	GO:0051301	GO:0005886; GO:0007049; GO:0008360; GO:0008963; GO:0009252; GO:0016780; GO:0044038; GO:0046872; GO:0051301; GO:0051992; GO:0071555
COG0472	B4SHE7	GO:0051301	GO:0005886; GO:0007049; GO:0008360; GO:0008963; GO:0009252; GO:0046872; GO:0051301; GO:0051992; GO:0071555
COG0472	A1S2F6	GO:0051301	GO:0005886; GO:0007049; GO:0008360; GO:0008963; GO:0009252; GO:0046872; GO:0051301; GO:0051992; GO:0071555
COG0472	Q30Q39	GO:0051301	GO:0005886; GO:0007049; GO:0008360; GO:0008963; GO:0009252; GO:0046872; GO:0051301; GO:0051992; GO:0071555
COG0472	Q0RNP4	GO:0051301	GO:0005886; GO:0007049; GO:0008360; GO:0008963; GO:0009252; GO:0046872; GO:0051301; GO:0051992; GO:0071555
COG0472	B8G5X7	GO:0051301	GO:0005886; GO:0007049; GO:0008360; GO:0008963; GO:0009252; GO:0046872; GO:0051301; GO:0051992; GO:0071555
COG0472	Q3IG01	GO:0051301	GO:0005886; GO:0007049; GO:0008360; GO:0008963; GO:0009252; GO:0046872; GO:0051301; GO:0051992; GO:0071555
COG0472	B0BZI7	GO:0051301	GO:0005886; GO:0007049; GO:0008360; GO:0008963; GO:0009252; GO:0046872; GO:0051301; GO:0051992; GO:0071555
COG0472	B3EQC1	GO:0051301	GO:0005886; GO:0007049; GO:0008360; GO:0008963; GO:0009252; GO:0046872; GO:0051301; GO:0051992; GO:0071555
COG0472	B2GB76	GO:0051301	GO:0005886; GO:0007049; GO:0008360; GO:0008963; GO:0009252; GO:0046872; GO:0051301; GO:0051992; GO:0071555
COG0472	Q0AJD8	GO:0051301	GO:0005886; GO:0007049; GO:0008360; GO:0008963; GO:0009252; GO:0046872; GO:0051301; GO:0051992; GO:0071555
COG0472	Q1Q851	GO:0051301	GO:0005886; GO:0007049; GO:0008360; GO:0008963; GO:0009252; GO:0046872; GO:0051301; GO:0051992; GO:0071555
COG0472	Q4FPK2	GO:0051301	GO:0005886; GO:0007049; GO:0008360; GO:0008963; GO:0009252; GO:0046872; GO:0051301; GO:0051992; GO:0071555
COG0472	Q1RI79	GO:0051301	GO:0005886; GO:0007049; GO:0008360; GO:0008963; GO:0009252; GO:0046872; GO:0051301; GO:0051992; GO:0071555
COG0472	Q3A2G3	GO:0051301	GO:0005886; GO:0007049; GO:0008360; GO:0008963; GO:0009252; GO:0046872; GO:0051301; GO:0051992; GO:0071555
COG0472	A1AU64	GO:0051301	GO:0005886; GO:0007049; GO:0008360; GO:0008963; GO:0009252; GO:0046872; GO:0051301; GO:0051992; GO:0071555
COG0472	Q21SW6	GO:0051301	GO:0005886; GO:0007049; GO:0008360; GO:0008963; GO:0009252; GO:0046872; GO:0051301; GO:0051992; GO:0071555
COG0472	Q0BIK4	GO:0051301	GO:0005886; GO:0007049; GO:0008360; GO:0008963; GO:0009252; GO:0046872; GO:0051301; GO:0051992; GO:0071555
COG0472	A6VQN6	GO:0051301	GO:0005886; GO:0007049; GO:0008360; GO:0008963; GO:0009252; GO:0046872; GO:0051301; GO:0051992; GO:0071555
COG0472	B0K8K4	GO:0051301	GO:0005886; GO:0007049; GO:0008360; GO:0008963; GO:0009252; GO:0046872; GO:0051301; GO:0051992; GO:0071555
COG0472	A9I4U2	GO:0051301	GO:0005886; GO:0007049; GO:0008360; GO:0008963; GO:0009252; GO:0046872; GO:0051301; GO:0051992; GO:0071555
COG0472	Q3ANV6	GO:0051301	GO:0005886; GO:0007049; GO:0008360; GO:0008963; GO:0009252; GO:0046872; GO:0051301; GO:0051992; GO:0071555
COG0472	Q49WW4	GO:0051301	GO:0005886; GO:0007049; GO:0008360; GO:0008963; GO:0009252; GO:0046872; GO:0051301; GO:0051992; GO:0071555
COG0472	Q15Q14	GO:0051301	GO:0005886; GO:0007049; GO:0008360; GO:0008963; GO:0009252; GO:0046872; GO:0051301; GO:0051992; GO:0071555
COG0472	Q2NVV4	GO:0051301	GO:0005886; GO:0007049; GO:0008360; GO:0008963; GO:0009252; GO:0046872; GO:0051301; GO:0051992; GO:0071555
COG0472	A5F5N2	GO:0051301	GO:0005886; GO:0007049; GO:0008360; GO:0008963; GO:0009252; GO:0046872; GO:0051301; GO:0051992; GO:0071555
COG0472	Q2K6B8	GO:0051301	GO:0005886; GO:0007049; GO:0008360; GO:0008963; GO:0009252; GO:0046872; GO:0051301; GO:0051992; GO:0071555
COG0472	A4WQD0	GO:0051301	GO:0005886; GO:0007049; GO:0008360; GO:0008963; GO:0009252; GO:0046872; GO:0051301; GO:0051992; GO:0071555
COG0472	A5WBQ6	GO:0051301	GO:0005886; GO:0007049; GO:0008360; GO:0008963; GO:0009252; GO:0046872; GO:0051301; GO:0051992; GO:0071555
COG0472	A1WYU6	GO:0051301	GO:0005886; GO:0007049; GO:0008360; GO:0008963; GO:0009252; GO:0046872; GO:0051301; GO:0051992; GO:0071555
COG0472	A4J2A8	GO:0051301	GO:0005886; GO:0007049; GO:0008360; GO:0008963; GO:0009252; GO:0046872; GO:0051301; GO:0051992; GO:0071555
COG0472	A5FUK7	GO:0051301	GO:0005886; GO:0007049; GO:0008360; GO:0008963; GO:0009252; GO:0046872; GO:0051301; GO:0051992; GO:0071555
COG0472	B1MXV8	GO:0051301	GO:0005886; GO:0007049; GO:0008360; GO:0008963; GO:0009252; GO:0046872; GO:0051301; GO:0051992; GO:0071555
COG0472	Q2S9Y9	GO:0051301	GO:0005886; GO:0007049; GO:0008360; GO:0008963; GO:0009252; GO:0046872; GO:0051301; GO:0051992; GO:0071555
COG0472	A4TBF2	GO:0051301	GO:0005886; GO:0007049; GO:0008360; GO:0008963; GO:0009252; GO:0046872; GO:0051301; GO:0051992; GO:0071555
COG0472	A1TAX1	GO:0051301	GO:0005886; GO:0007049; GO:0008360; GO:0008963; GO:0009252; GO:0046872; GO:0051301; GO:0051992; GO:0071555
COG0472	A8MH33	GO:0051301	GO:0005886; GO:0007049; GO:0008360; GO:0008963; GO:0009252; GO:0046872; GO:0051301; GO:0051992; GO:0071555
COG0472	A1U3G1	GO:0051301	GO:0005886; GO:0007049; GO:0008360; GO:0008963; GO:0009252; GO:0046872; GO:0051301; GO:0051992; GO:0071555
COG0472	A0LTM0	GO:0051301	GO:0005886; GO:0007049; GO:0008360; GO:0008963; GO:0009252; GO:0046872; GO:0051301; GO:0051992; GO:0071555
COG0472	A4XI01	GO:0051301	GO:0005886; GO:0007049; GO:0008360; GO:0008963; GO:0009252; GO:0046872; GO:0051301; GO:0051992; GO:0071555
COG0472	A5W8Q3	GO:0051301	GO:0005886; GO:0007049; GO:0008360; GO:0008963; GO:0009252; GO:0046872; GO:0051301; GO:0051992; GO:0071555
COG0472	A1VYF0	GO:0051301	GO:0005886; GO:0007049; GO:0008360; GO:0008963; GO:0009252; GO:0046872; GO:0051301; GO:0051992; GO:0071555
COG0472	A1SU16	GO:0051301	GO:0005886; GO:0007049; GO:0008360; GO:0008963; GO:0009252; GO:0046872; GO:0051301; GO:0051992; GO:0071555
COG0472	B2SNZ1	GO:0051301	GO:0005886; GO:0007049; GO:0008360; GO:0008963; GO:0009252; GO:0046872; GO:0051301; GO:0051992; GO:0071555
COG0472	A1UTC8	GO:0051301	GO:0005886; GO:0007049; GO:0008360; GO:0008963; GO:0009252; GO:0046872; GO:0051301; GO:0051992; GO:0071555
COG0472	A8Z6N6	GO:0051301	GO:0005886; GO:0007049; GO:0008360; GO:0008963; GO:0009252; GO:0046872; GO:0051301; GO:0051992; GO:0071555
COG0472	A0RQL9	GO:0051301	GO:0005886; GO:0007049; GO:0008360; GO:0008963; GO:0009252; GO:0046872; GO:0051301; GO:0051992; GO:0071555
COG0472	A7I3M7	GO:0051301	GO:0005886; GO:0007049; GO:0008360; GO:0008963; GO:0009252; GO:0046872; GO:0051301; GO:0051992; GO:0071555
COG0472	A0PTJ0	GO:0051301	GO:0005886; GO:0007049; GO:0008360; GO:0008963; GO:0009252; GO:0046872; GO:0051301; GO:0051992; GO:0071555
COG0472	Q1MPC2	GO:0051301	GO:0005886; GO:0007049; GO:0008360; GO:0008963; GO:0009252; GO:0046872; GO:0051301; GO:0051992; GO:0071555
COG0472	A1VST9	GO:0051301	GO:0005886; GO:0007049; GO:0008360; GO:0008963; GO:0009252; GO:0046872; GO:0051301; GO:0051992; GO:0071555
COG0472	A6UB88	GO:0051301	GO:0005886; GO:0007049; GO:0008360; GO:0008963; GO:0009252; GO:0046872; GO:0051301; GO:0051992; GO:0071555
COG0472	B0T834	GO:0051301	GO:0005886; GO:0007049; GO:0008360; GO:0008963; GO:0009252; GO:0046872; GO:0051301; GO:0051992; GO:0071555
COG0472	A8EW04	GO:0051301	GO:0005886; GO:0007049; GO:0008360; GO:0008963; GO:0009252; GO:0046872; GO:0051301; GO:0051992; GO:0071555
COG0472	Q8D2Z3	GO:0051301	GO:0005886; GO:0007049; GO:0008360; GO:0008963; GO:0009252; GO:0046872; GO:0051301; GO:0051992; GO:0071555
COG0472	A4X9R8	GO:0051301	GO:0005886; GO:0007049; GO:0008360; GO:0008963; GO:0009252; GO:0046872; GO:0051301; GO:0051992; GO:0071555
COG0472	A5D148	GO:0051301	GO:0005886; GO:0007049; GO:0008360; GO:0008963; GO:0009252; GO:0046872; GO:0051301; GO:0051992; GO:0071555
COG0472	Q04MC4	GO:0051301	GO:0005886; GO:0007049; GO:0008360; GO:0008963; GO:0009252; GO:0046872; GO:0051301; GO:0051992; GO:0071555
COG0472	A6T2G1	GO:0051301	GO:0005886; GO:0007049; GO:0008360; GO:0008963; GO:0009252; GO:0046872; GO:0051301; GO:0051992; GO:0071555
COG0472	A5FIY0	GO:0051301	GO:0005886; GO:0007049; GO:0008360; GO:0008963; GO:0009252; GO:0046872; GO:0051301; GO:0051992; GO:0071555
COG0472	C5BP37	GO:0051301	GO:0005886; GO:0007049; GO:0008360; GO:0008963; GO:0009252; GO:0046872; GO:0051301; GO:0051992; GO:0071555
COG0472	B2GJQ1	GO:0051301	GO:0005886; GO:0007049; GO:0008360; GO:0008963; GO:0009252; GO:0046872; GO:0051301; GO:0051992; GO:0071555
COG0472	C1A8A7	GO:0051301	GO:0005886; GO:0007049; GO:0008360; GO:0008963; GO:0009252; GO:0046872; GO:0051301; GO:0051992; GO:0071555
COG0472	A4VIH5	GO:0051301	GO:0005886; GO:0007049; GO:0008360; GO:0008963; GO:0009252; GO:0046872; GO:0051301; GO:0051992; GO:0071555
COG0472	B5ELC6	GO:0051301	GO:0005886; GO:0007049; GO:0008360; GO:0008963; GO:0009252; GO:0046872; GO:0051301; GO:0051992; GO:0071555
COG0472	B4U9Q9	GO:0051301	GO:0005886; GO:0007049; GO:0008360; GO:0008963; GO:0009252; GO:0046872; GO:0051301; GO:0051992; GO:0071555
COG0472	Q0K6M1	GO:0051301	GO:0005886; GO:0007049; GO:0008360; GO:0008963; GO:0009252; GO:0046872; GO:0051301; GO:0051992; GO:0071555
COG0472	A7HK75	GO:0051301	GO:0005886; GO:0007049; GO:0008360; GO:0008963; GO:0009252; GO:0046872; GO:0051301; GO:0051992; GO:0071555
COG0472	Q17XN0	GO:0051301	GO:0005886; GO:0007049; GO:0008360; GO:0008963; GO:0009252; GO:0046872; GO:0051301; GO:0051992; GO:0071555
COG0472	A9IWA8	GO:0051301	GO:0005886; GO:0007049; GO:0008360; GO:0008963; GO:0009252; GO:0046872; GO:0051301; GO:0051992; GO:0071555
COG0472	Q1I5B5	GO:0051301	GO:0005886; GO:0007049; GO:0008360; GO:0008963; GO:0009252; GO:0046872; GO:0051301; GO:0051992; GO:0071555
COG0472	A0AKD7	GO:0051301	GO:0005886; GO:0007049; GO:0008360; GO:0008963; GO:0009252; GO:0046872; GO:0051301; GO:0051992; GO:0071555
COG0472	A0Q060	GO:0051301	GO:0005886; GO:0007049; GO:0008360; GO:0008963; GO:0009252; GO:0046872; GO:0051301; GO:0051992; GO:0071555
COG0472	A6Q1R7	GO:0051301	GO:0005886; GO:0007049; GO:0008360; GO:0008963; GO:0009252; GO:0046872; GO:0051301; GO:0051992; GO:0071555
COG0472	A6QCC3	GO:0051301	GO:0005886; GO:0007049; GO:0008360; GO:0008963; GO:0009252; GO:0046872; GO:0051301; GO:0051992; GO:0071555
COG0472	Q03QH3	GO:0051301	GO:0005886; GO:0007049; GO:0008360; GO:0008963; GO:0009252; GO:0046872; GO:0051301; GO:0051992; GO:0071555
COG0472	A3CPZ6	GO:0051301	GO:0005886; GO:0007049; GO:0008360; GO:0008963; GO:0009252; GO:0046872; GO:0051301; GO:0051992; GO:0071555
COG0472	B1J3K9	GO:0051301	GO:0005886; GO:0007049; GO:0008360; GO:0008963; GO:0009252; GO:0046872; GO:0051301; GO:0051992; GO:0071555
COG0472	Q0SNK7	GO:0051301	GO:0005886; GO:0007049; GO:0008360; GO:0008963; GO:0009252; GO:0046872; GO:0051301; GO:0051992; GO:0071555
COG0472	Q1GAT7	GO:0051301	GO:0005886; GO:0007049; GO:0008360; GO:0008963; GO:0009252; GO:0046872; GO:0051301; GO:0051992; GO:0071555
COG0472	A5IKI6	GO:0051301	GO:0005886; GO:0007049; GO:0008360; GO:0008963; GO:0009252; GO:0046872; GO:0051301; GO:0051992; GO:0071555
COG0472	A8LX83	GO:0051301	GO:0005886; GO:0007049; GO:0008360; GO:0008963; GO:0009252; GO:0046872; GO:0051301; GO:0051992; GO:0071555
COG0472	B2JHG3	GO:0051301	GO:0005886; GO:0007049; GO:0008360; GO:0008963; GO:0009252; GO:0046872; GO:0051301; GO:0051992; GO:0071555
COG0472	Q0BV22	GO:0051301	GO:0005886; GO:0007049; GO:0008360; GO:0008963; GO:0009252; GO:0046872; GO:0051301; GO:0051992; GO:0071555
COG0472	A4VX68	GO:0051301	GO:0005886; GO:0007049; GO:0008360; GO:0008963; GO:0009252; GO:0046872; GO:0051301; GO:0051992; GO:0071555
COG0472	A1WRK8	GO:0051301	GO:0005886; GO:0007049; GO:0008360; GO:0008963; GO:0009252; GO:0046872; GO:0051301; GO:0051992; GO:0071555
COG0472	A5VDC9	GO:0051301	GO:0005886; GO:0007049; GO:0008360; GO:0008963; GO:0009252; GO:0046872; GO:0051301; GO:0051992; GO:0071555
COG0472	B1KKY0	GO:0051301	GO:0005886; GO:0007049; GO:0008360; GO:0008963; GO:0009252; GO:0046872; GO:0051301; GO:0051992; GO:0071555
COG0472	A1JJJ0	GO:0051301	GO:0005886; GO:0007049; GO:0008360; GO:0008963; GO:0009252; GO:0046872; GO:0051301; GO:0051992; GO:0071555
COG0472	Q0VS05	GO:0051301	GO:0005886; GO:0007049; GO:0008360; GO:0008963; GO:0009252; GO:0046872; GO:0051301; GO:0051992; GO:0071555
COG0472	Q0AMW4	GO:0051301	GO:0005886; GO:0007049; GO:0008360; GO:0008963; GO:0009252; GO:0046872; GO:0051301; GO:0051992; GO:0071555
COG0472	C3MEN2	GO:0051301	GO:0005886; GO:0007049; GO:0008360; GO:0008963; GO:0009252; GO:0046872; GO:0051301; GO:0051992; GO:0071555
COG0472	A9AJ19	GO:0051301	GO:0005886; GO:0007049; GO:0008360; GO:0008963; GO:0009252; GO:0046872; GO:0051301; GO:0051992; GO:0071555
COG0472	B5ZWJ7	GO:0051301	GO:0005886; GO:0007049; GO:0008360; GO:0008963; GO:0009252; GO:0046872; GO:0051301; GO:0051992; GO:0071555
COG0472	B1XYR0	GO:0051301	GO:0005886; GO:0007049; GO:0008360; GO:0008963; GO:0009252; GO:0046872; GO:0051301; GO:0051992; GO:0071555
COG0472	B2IGF7	GO:0051301	GO:0005886; GO:0007049; GO:0008360; GO:0008963; GO:0009252; GO:0046872; GO:0051301; GO:0051992; GO:0071555
COG0472	B8ETL9	GO:0051301	GO:0005886; GO:0007049; GO:0008360; GO:0008963; GO:0009252; GO:0046872; GO:0051301; GO:0051992; GO:0071555
COG0472	B9DPR2	GO:0051301	GO:0005886; GO:0007049; GO:0008360; GO:0008963; GO:0009252; GO:0046872; GO:0051301; GO:0051992; GO:0071555
COG0472	B8GMM6	GO:0051301	GO:0005886; GO:0007049; GO:0008360; GO:0008963; GO:0009252; GO:0046872; GO:0051301; GO:0051992; GO:0071555
COG0472	A1TKC8	GO:0051301	GO:0005886; GO:0007049; GO:0008360; GO:0008963; GO:0009252; GO:0046872; GO:0051301; GO:0051992; GO:0071555
COG0472	B2SYX9	GO:0051301	GO:0005886; GO:0007049; GO:0008360; GO:0008963; GO:0009252; GO:0046872; GO:0051301; GO:0051992; GO:0071555
COG0472	A9BUK3	GO:0051301	GO:0005886; GO:0007049; GO:0008360; GO:0008963; GO:0009252; GO:0046872; GO:0051301; GO:0051992; GO:0071555
COG0472	A8H987	GO:0051301	GO:0005886; GO:0007049; GO:0008360; GO:0008963; GO:0009252; GO:0046872; GO:0051301; GO:0051992; GO:0071555
COG0472	A8LSB0	GO:0051301	GO:0005886; GO:0007049; GO:0008360; GO:0008963; GO:0009252; GO:0046872; GO:0051301; GO:0051992; GO:0071555
COG0472	B3E3Y5	GO:0051301	GO:0005886; GO:0007049; GO:0008360; GO:0008963; GO:0009252; GO:0046872; GO:0051301; GO:0051992; GO:0071555
COG0472	A4XQS1	GO:0051301	GO:0005886; GO:0007049; GO:0008360; GO:0008963; GO:0009252; GO:0046872; GO:0051301; GO:0051992; GO:0071555
COG0472	A8G9S4	GO:0051301	GO:0005886; GO:0007049; GO:0008360; GO:0008963; GO:0009252; GO:0046872; GO:0051301; GO:0051992; GO:0071555
COG0472	A4W6J0	GO:0051301	GO:0005886; GO:0007049; GO:0008360; GO:0008963; GO:0009252; GO:0046872; GO:0051301; GO:0051992; GO:0071555
COG0472	A6VYK1	GO:0051301	GO:0005886; GO:0007049; GO:0008360; GO:0008963; GO:0009252; GO:0046872; GO:0051301; GO:0051992; GO:0071555
COG0472	A6H198	GO:0051301	GO:0005886; GO:0007049; GO:0008360; GO:0008963; GO:0009252; GO:0046872; GO:0051301; GO:0051992; GO:0071555
COG0472	B2UCY0	GO:0051301	GO:0005886; GO:0007049; GO:0008360; GO:0008963; GO:0009252; GO:0046872; GO:0051301; GO:0051992; GO:0071555
COG0472	A7HVU4	GO:0051301	GO:0005886; GO:0007049; GO:0008360; GO:0008963; GO:0009252; GO:0046872; GO:0051301; GO:0051992; GO:0071555
COG0472	A9BGS8	GO:0051301	GO:0005886; GO:0007049; GO:0008360; GO:0008963; GO:0009252; GO:0046872; GO:0051301; GO:0051992; GO:0071555
COG0472	B5EBP8	GO:0051301	GO:0005886; GO:0007049; GO:0008360; GO:0008963; GO:0009252; GO:0046872; GO:0051301; GO:0051992; GO:0071555
COG0472	A7HH64	GO:0051301	GO:0005886; GO:0007049; GO:0008360; GO:0008963; GO:0009252; GO:0046872; GO:0051301; GO:0051992; GO:0071555
COG0472	A8YUN7	GO:0051301	GO:0005886; GO:0007049; GO:0008360; GO:0008963; GO:0009252; GO:0046872; GO:0051301; GO:0051992; GO:0071555
COG0472	A4FLW3	GO:0051301	GO:0005886; GO:0007049; GO:0008360; GO:0008963; GO:0009252; GO:0046872; GO:0051301; GO:0051992; GO:0071555
COG0472	A0M530	GO:0051301	GO:0005886; GO:0007049; GO:0008360; GO:0008963; GO:0009252; GO:0046872; GO:0051301; GO:0051992; GO:0071555
COG0472	B5RLC9	GO:0051301	GO:0005886; GO:0007049; GO:0008360; GO:0008963; GO:0009252; GO:0046872; GO:0051301; GO:0051992; GO:0071555
COG0472	A5CXA6	GO:0051301	GO:0005886; GO:0007049; GO:0008360; GO:0008963; GO:0009252; GO:0046872; GO:0051301; GO:0051992; GO:0071555
COG0472	A1AVY0	GO:0051301	GO:0005886; GO:0007049; GO:0008360; GO:0008963; GO:0009252; GO:0046872; GO:0051301; GO:0051992; GO:0071555
COG0472	B7JVF4	GO:0051301	GO:0005886; GO:0007049; GO:0008360; GO:0008963; GO:0009252; GO:0046872; GO:0051301; GO:0051992; GO:0071555
COG0472	B6IRG5	GO:0051301	GO:0005886; GO:0007049; GO:0008360; GO:0008963; GO:0009252; GO:0046872; GO:0051301; GO:0051992; GO:0071555
COG0472	A3MY87	GO:0051301	GO:0005886; GO:0007049; GO:0008360; GO:0008963; GO:0009252; GO:0046872; GO:0051301; GO:0051992; GO:0071555
COG0472	A2RLT1	GO:0051301	GO:0005886; GO:0007049; GO:0008360; GO:0008963; GO:0009252; GO:0046872; GO:0051301; GO:0051992; GO:0071555
COG0472	A1K3U3	GO:0051301	GO:0005886; GO:0007049; GO:0008360; GO:0008963; GO:0009252; GO:0046872; GO:0051301; GO:0051992; GO:0071555
COG0472	A5U4I3	GO:0051301	GO:0005886; GO:0007049; GO:0008360; GO:0008963; GO:0009252; GO:0046872; GO:0051301; GO:0051992; GO:0071555
COG0472	A4IM06	GO:0051301	GO:0005886; GO:0007049; GO:0008360; GO:0008963; GO:0009252; GO:0046872; GO:0051301; GO:0051992; GO:0071555
COG0472	A2SCY2	GO:0051301	GO:0005886; GO:0007049; GO:0008360; GO:0008963; GO:0009252; GO:0046872; GO:0051301; GO:0051992; GO:0071555
COG0472	A8FQ97	GO:0051301	GO:0005886; GO:0007049; GO:0008360; GO:0008963; GO:0009252; GO:0046872; GO:0051301; GO:0051992; GO:0071555
COG0472	B0UFH5	GO:0051301	GO:0005886; GO:0007049; GO:0008360; GO:0008963; GO:0009252; GO:0046872; GO:0051301; GO:0051992; GO:0071555
COG0472	B1LXZ8	GO:0051301	GO:0005886; GO:0007049; GO:0008360; GO:0008963; GO:0009252; GO:0046872; GO:0051301; GO:0051992; GO:0071555
COG0472	A5N7E7	GO:0051301	GO:0005886; GO:0007049; GO:0008360; GO:0008963; GO:0009252; GO:0046872; GO:0051301; GO:0051992; GO:0071555
COG0472	B2RIE8	GO:0051301	GO:0005886; GO:0007049; GO:0008360; GO:0008963; GO:0009252; GO:0046872; GO:0051301; GO:0051992; GO:0071555
COG0472	A6L074	GO:0051301	GO:0005886; GO:0007049; GO:0008360; GO:0008963; GO:0009252; GO:0046872; GO:0051301; GO:0051992; GO:0071555
COG0472	A6LEU6	GO:0051301	GO:0005886; GO:0007049; GO:0008360; GO:0008963; GO:0009252; GO:0046872; GO:0051301; GO:0051992; GO:0071555
COG0472	A8HZ57	GO:0051301	GO:0005886; GO:0007049; GO:0008360; GO:0008963; GO:0009252; GO:0046872; GO:0051301; GO:0051992; GO:0071555
COG0472	A6WZQ3	GO:0051301	GO:0005886; GO:0007049; GO:0008360; GO:0008963; GO:0009252; GO:0046872; GO:0051301; GO:0051992; GO:0071555
COG0472	B1Z8W9	GO:0051301	GO:0005886; GO:0007049; GO:0008360; GO:0008963; GO:0009252; GO:0046872; GO:0051301; GO:0051992; GO:0071555
COG0472	C6DZK3	GO:0051301	GO:0005886; GO:0007049; GO:0008360; GO:0008963; GO:0009252; GO:0046872; GO:0051301; GO:0051992; GO:0071555
COG0472	A5CS54	GO:0051301	GO:0005886; GO:0007049; GO:0008360; GO:0008963; GO:0009252; GO:0046872; GO:0051301; GO:0051992; GO:0071555
COG0472	A9FI43	GO:0051301	GO:0005886; GO:0007049; GO:0008360; GO:0008963; GO:0009252; GO:0046872; GO:0051301; GO:0051992; GO:0071555
COG0472	B0JFF7	GO:0051301	GO:0005886; GO:0007049; GO:0008360; GO:0008963; GO:0009252; GO:0046872; GO:0051301; GO:0051992; GO:0071555
COG0472	B4RFS3	GO:0051301	GO:0005886; GO:0007049; GO:0008360; GO:0008963; GO:0009252; GO:0046872; GO:0051301; GO:0051992; GO:0071555
COG0472	B3ER47	GO:0051301	GO:0005886; GO:0007049; GO:0008360; GO:0008963; GO:0009252; GO:0046872; GO:0051301; GO:0051992; GO:0071555
COG0472	B1ZU32	GO:0051301	GO:0005886; GO:0007049; GO:0008360; GO:0008963; GO:0009252; GO:0046872; GO:0051301; GO:0051992; GO:0071555
COG0472	B1XT06	GO:0051301	GO:0005886; GO:0007049; GO:0008360; GO:0008963; GO:0009252; GO:0046872; GO:0051301; GO:0051992; GO:0071555
COG0472	B0BYF0	GO:0051301	GO:0005886; GO:0007049; GO:0008360; GO:0008963; GO:0009252; GO:0046872; GO:0051301; GO:0051992; GO:0071555
COG0472	B8HGW7	GO:0051301	GO:0005886; GO:0007049; GO:0008360; GO:0008963; GO:0009252; GO:0046872; GO:0051301; GO:0051992; GO:0071555
COG0472	B1W0I7	GO:0051301	GO:0005886; GO:0007049; GO:0008360; GO:0008963; GO:0009252; GO:0046872; GO:0051301; GO:0051992; GO:0071555
COG0472	B0TQN4	GO:0051301	GO:0005886; GO:0007049; GO:0008360; GO:0008963; GO:0009252; GO:0046872; GO:0051301; GO:0051992; GO:0071555
COG0472	B8IMW7	GO:0051301	GO:0005886; GO:0007049; GO:0008360; GO:0008963; GO:0009252; GO:0046872; GO:0051301; GO:0051992; GO:0071555
COG0472	C5CA33	GO:0051301	GO:0005886; GO:0007049; GO:0008360; GO:0008963; GO:0009252; GO:0046872; GO:0051301; GO:0051992; GO:0071555
COG0472	B2VD87	GO:0051301	GO:0005886; GO:0007049; GO:0008360; GO:0008963; GO:0009252; GO:0046872; GO:0051301; GO:0051992; GO:0071555
COG0472	A8AVT2	GO:0051301	GO:0005886; GO:0007049; GO:0008360; GO:0008963; GO:0009252; GO:0046872; GO:0051301; GO:0051992; GO:0071555
COG0472	C5D8M1	GO:0051301	GO:0005886; GO:0007049; GO:0008360; GO:0008963; GO:0009252; GO:0046872; GO:0051301; GO:0051992; GO:0071555
COG0472	C5BW62	GO:0051301	GO:0005886; GO:0007049; GO:0008360; GO:0008963; GO:0009252; GO:0046872; GO:0051301; GO:0051992; GO:0071555
COG0472	B1I4C7	GO:0051301	GO:0005886; GO:0007049; GO:0008360; GO:0008963; GO:0009252; GO:0046872; GO:0051301; GO:0051992; GO:0071555
COG0472	B3DVW4	GO:0051301	GO:0005886; GO:0007049; GO:0008360; GO:0008963; GO:0009252; GO:0046872; GO:0051301; GO:0051992; GO:0071555
COG0472	B0TZ73	GO:0051301	GO:0005886; GO:0007049; GO:0008360; GO:0008963; GO:0009252; GO:0046872; GO:0051301; GO:0051992; GO:0071555
COG0472	B7GGI5	GO:0051301	GO:0005886; GO:0007049; GO:0008360; GO:0008963; GO:0009252; GO:0046872; GO:0051301; GO:0051992; GO:0071555
COG0472	B3PTW3	GO:0051301	GO:0005886; GO:0007049; GO:0008360; GO:0008963; GO:0009252; GO:0046872; GO:0051301; GO:0051992; GO:0071555
COG0472	B3PCM3	GO:0051301	GO:0005886; GO:0007049; GO:0008360; GO:0008963; GO:0009252; GO:0046872; GO:0051301; GO:0051992; GO:0071555
COG0472	B0TGB7	GO:0051301	GO:0005886; GO:0007049; GO:0008360; GO:0008963; GO:0009252; GO:0046872; GO:0051301; GO:0051992; GO:0071555
COG0472	B1VHC7	GO:0051301	GO:0005886; GO:0007049; GO:0008360; GO:0008963; GO:0009252; GO:0046872; GO:0051301; GO:0051992; GO:0071555
COG0472	B6JCF5	GO:0051301	GO:0005886; GO:0007049; GO:0008360; GO:0008963; GO:0009252; GO:0046872; GO:0051301; GO:0051992; GO:0071555
COG0472	B6YS29	GO:0051301	GO:0005886; GO:0007049; GO:0008360; GO:0008963; GO:0009252; GO:0046872; GO:0051301; GO:0051992; GO:0071555
COG0472	B8E328	GO:0051301	GO:0005886; GO:0007049; GO:0008360; GO:0008963; GO:0009252; GO:0016780; GO:0044038; GO:0046872; GO:0051301; GO:0051992; GO:0071555
COG0472	B3QLW7	GO:0051301	GO:0005886; GO:0007049; GO:0008360; GO:0008963; GO:0009252; GO:0046872; GO:0051301; GO:0051992; GO:0071555
COG0472	B3QWT4	GO:0051301	GO:0005886; GO:0007049; GO:0008360; GO:0008963; GO:0009252; GO:0046872; GO:0051301; GO:0051992; GO:0071555
COG0472	C5CDR2	GO:0051301	GO:0005886; GO:0007049; GO:0008360; GO:0008963; GO:0009252; GO:0046872; GO:0051301; GO:0051992; GO:0071555
COG0472	B9MQ98	GO:0051301	GO:0005886; GO:0007049; GO:0008360; GO:0008963; GO:0009252; GO:0046872; GO:0051301; GO:0051992; GO:0071555
COG0472	B8IZT8	GO:0051301	GO:0005886; GO:0007049; GO:0008360; GO:0008963; GO:0009252; GO:0046872; GO:0051301; GO:0051992; GO:0071555
COG0472	C6BYG9	GO:0051301	GO:0005886; GO:0007049; GO:0008360; GO:0008963; GO:0009252; GO:0046872; GO:0051301; GO:0051992; GO:0071555
COG0472	B4F114	GO:0051301	GO:0005886; GO:0007049; GO:0008360; GO:0008963; GO:0009252; GO:0046872; GO:0051301; GO:0051992; GO:0071555
COG0472	B9MFR5	GO:0051301	GO:0005886; GO:0007049; GO:0008360; GO:0008963; GO:0009252; GO:0046872; GO:0051301; GO:0051992; GO:0071555
COG0472	C5CNF1	GO:0051301	GO:0005886; GO:0007049; GO:0008360; GO:0008963; GO:0009252; GO:0046872; GO:0051301; GO:0051992; GO:0071555
COG0472	C1CW54	GO:0051301	GO:0005886; GO:0007049; GO:0008360; GO:0008963; GO:0009252; GO:0046872; GO:0051301; GO:0051992; GO:0071555
COG0472	C3PHF9	GO:0051301	GO:0005886; GO:0007049; GO:0008360; GO:0008963; GO:0009252; GO:0046872; GO:0051301; GO:0051992; GO:0071555
COG0472	C0MGW1	GO:0051301	GO:0005886; GO:0007049; GO:0008360; GO:0008963; GO:0009252; GO:0046872; GO:0051301; GO:0051992; GO:0071555
COG0472	A5VJ31	GO:0051301	GO:0005886; GO:0007049; GO:0008360; GO:0008963; GO:0009252; GO:0046872; GO:0051301; GO:0051992; GO:0071555
COG0472	C1D5M0	GO:0051301	GO:0005886; GO:0007049; GO:0008360; GO:0008963; GO:0009252; GO:0046872; GO:0051301; GO:0051992; GO:0071555
COG0472	C6DEU6	GO:0051301	GO:0005886; GO:0007049; GO:0008360; GO:0008963; GO:0009252; GO:0046872; GO:0051301; GO:0051992; GO:0071555
COG0472	C0R1X0	GO:0051301	GO:0005886; GO:0007049; GO:0008360; GO:0008963; GO:0009252; GO:0046872; GO:0051301; GO:0051992; GO:0071555
COG0472	Q2LR51	GO:0051301	GO:0005886; GO:0007049; GO:0008360; GO:0008963; GO:0009252; GO:0046872; GO:0051301; GO:0051992; GO:0071555
COG0472	C4XK72	GO:0051301	GO:0005886; GO:0007049; GO:0008360; GO:0008963; GO:0009252; GO:0046872; GO:0051301; GO:0051992; GO:0071555
COG0472	B7VJ00	GO:0051301	GO:0005886; GO:0007049; GO:0008360; GO:0008963; GO:0009252; GO:0046872; GO:0051301; GO:0051992; GO:0071555
COG0472	C4LA22	GO:0051301	GO:0005886; GO:0007049; GO:0008360; GO:0008963; GO:0009252; GO:0046872; GO:0051301; GO:0051992; GO:0071555
COG0472	B9L7V6	GO:0051301	GO:0005886; GO:0007049; GO:0008360; GO:0008963; GO:0009252; GO:0046872; GO:0051301; GO:0051992; GO:0071555
COG0472	Q7UZF8	GO:0051301	GO:0005886; GO:0007049; GO:0008360; GO:0008963; GO:0009252; GO:0046872; GO:0051301; GO:0051992; GO:0071555
COG0472	Q8ZIF2	GO:0051301	GO:0005886; GO:0007049; GO:0008360; GO:0008963; GO:0009252; GO:0016780; GO:0044038; GO:0046872; GO:0051301; GO:0051992; GO:0071555
COG0472	B2J5G4	GO:0051301	GO:0005886; GO:0007049; GO:0008360; GO:0008963; GO:0009252; GO:0046872; GO:0051301; GO:0051992; GO:0071555
COG0472	Q9F1N3	GO:0051301	GO:0005886; GO:0007049; GO:0008360; GO:0008963; GO:0009252; GO:0046872; GO:0051301; GO:0051992; GO:0071555
COG0472	Q0I604	GO:0051301	GO:0005886; GO:0007049; GO:0008360; GO:0008963; GO:0009252; GO:0046872; GO:0051301; GO:0051992; GO:0071555
COG0472	C4LI47	GO:0051301	GO:0005886; GO:0007049; GO:0008360; GO:0008963; GO:0009252; GO:0046872; GO:0051301; GO:0051992; GO:0071555
COG0472	B7KDB2	GO:0051301	GO:0005886; GO:0007049; GO:0008360; GO:0008963; GO:0009252; GO:0046872; GO:0051301; GO:0051992; GO:0071555
COG0472	Q5WFG7	GO:0051301	GO:0005886; GO:0007049; GO:0008360; GO:0008963; GO:0009252; GO:0046872; GO:0051301; GO:0051992; GO:0071555
COG0472	P45062	GO:0051301	GO:0005886; GO:0007049; GO:0008360; GO:0008963; GO:0009252; GO:0016780; GO:0044038; GO:0046872; GO:0051301; GO:0051992; GO:0071555
COG0472	Q317T2	GO:0051301	GO:0005886; GO:0007049; GO:0008360; GO:0008963; GO:0009252; GO:0046872; GO:0051301; GO:0051992; GO:0071555
COG0472	Q7V3S7	GO:0051301	GO:0005886; GO:0007049; GO:0008360; GO:0008963; GO:0009252; GO:0046872; GO:0051301; GO:0051992; GO:0071555
COG0472	Q5P6Z3	GO:0051301	GO:0005886; GO:0007049; GO:0008360; GO:0008963; GO:0009252; GO:0046872; GO:0051301; GO:0051992; GO:0071555
COG0472	B0KFS9	GO:0051301	GO:0005886; GO:0007049; GO:0008360; GO:0008963; GO:0009252; GO:0046872; GO:0051301; GO:0051992; GO:0071555
COG0472	A7IGE9	GO:0051301	GO:0005886; GO:0007049; GO:0008360; GO:0008963; GO:0009252; GO:0046872; GO:0051301; GO:0051992; GO:0071555
COG0472	P9WMW7	GO:0051301	GO:0005886; GO:0007049; GO:0008360; GO:0008963; GO:0009252; GO:0016780; GO:0044038; GO:0046872; GO:0051301; GO:0051992; GO:0071555
COG0472	P0A6W3	GO:0051301	GO:0005886; GO:0007049; GO:0008360; GO:0008963; GO:0009252; GO:0016020; GO:0016780; GO:0044038; GO:0046872; GO:0051301; GO:0051992; GO:0071555
COG0472	P0AC78	GO:0016020	GO:0000287; GO:0005886; GO:0008963; GO:0009103; GO:0009243; GO:0009246; GO:0009276; GO:0016020; GO:0016757; GO:0016780; GO:0030145; GO:0036380; GO:0042802; GO:0044038; GO:0071555
COG0472	P64258	GO:0051301	GO:0005886; GO:0007049; GO:0008360; GO:0008963; GO:0009252; GO:0046872; GO:0051301; GO:0051992; GO:0071555
COG0472	Q9Z706	GO:0051301	GO:0005886; GO:0007049; GO:0008360; GO:0008963; GO:0009252; GO:0046872; GO:0051301; GO:0051992; GO:0071555
COG0472	Q7U3B6	GO:0051301	GO:0005886; GO:0007049; GO:0008360; GO:0008963; GO:0009252; GO:0046872; GO:0051301; GO:0051992; GO:0071555
COG0472	O25235	GO:0051301	GO:0005886; GO:0007049; GO:0008360; GO:0008963; GO:0009252; GO:0016780; GO:0044038; GO:0046872; GO:0051301; GO:0051992; GO:0071555
COG0472	Q9ZLY1	GO:0051301	GO:0005886; GO:0007049; GO:0008360; GO:0008963; GO:0009252; GO:0046872; GO:0051301; GO:0051992; GO:0071555
COG0472	Q728U5	GO:0051301	GO:0005886; GO:0007049; GO:0008360; GO:0008963; GO:0009252; GO:0046872; GO:0051301; GO:0051992; GO:0071555
COG0472	Q8Z9H1	GO:0051301	GO:0005886; GO:0007049; GO:0008360; GO:0008963; GO:0009252; GO:0046872; GO:0051301; GO:0051992; GO:0071555
COG0472	A8G7L4	GO:0051301	GO:0005886; GO:0007049; GO:0008360; GO:0008963; GO:0009252; GO:0046872; GO:0051301; GO:0051992; GO:0071555
COG0472	Q2FZ93	GO:0051301	GO:0005886; GO:0007049; GO:0008360; GO:0008963; GO:0009252; GO:0016780; GO:0044038; GO:0046872; GO:0051301; GO:0051992; GO:0071555
COG0472	A0L1P5	GO:0051301	GO:0005886; GO:0007049; GO:0008360; GO:0008963; GO:0009252; GO:0046872; GO:0051301; GO:0051992; GO:0071555
COG0472	A8ZXW6	GO:0051301	GO:0005886; GO:0007049; GO:0008360; GO:0008963; GO:0009252; GO:0046872; GO:0051301; GO:0051992; GO:0071555
COG0472	B3R6W2	GO:0051301	GO:0005886; GO:0007049; GO:0008360; GO:0008963; GO:0009252; GO:0046872; GO:0051301; GO:0051992; GO:0071555
COG0476	P9WMN7	GO:0016020	GO:0004792; GO:0005524; GO:0005737; GO:0005829; GO:0006535; GO:0008146; GO:0008641; GO:0009274; GO:0016020; GO:0016779; GO:0016782; GO:0019344; GO:0042783
COG0493	P9WN19	GO:0016020	GO:0004355; GO:0005829; GO:0005886; GO:0009055; GO:0009061; GO:0016020; GO:0046872; GO:0051539; GO:0097054
COG0526	Q50416	GO:0016020	GO:0016020; GO:0016209; GO:0016491; GO:0030416
COG0532	P0A705	GO:0016020	GO:0003743; GO:0003924; GO:0005525; GO:0005737; GO:0005829; GO:0006413; GO:0009409; GO:0016020; GO:0043024; GO:0061077; GO:0097216
COG0552	P73930	GO:0016020; GO:0006605	GO:0003924; GO:0005047; GO:0005525; GO:0005737; GO:0005886; GO:0006605; GO:0006614; GO:0016020
COG0552	P51835	GO:0016020; GO:0006605	GO:0003924; GO:0005047; GO:0005525; GO:0005737; GO:0005886; GO:0006605; GO:0006614; GO:0016020
COG0552	O67066	GO:0016020; GO:0006605	GO:0003924; GO:0005047; GO:0005525; GO:0005737; GO:0005886; GO:0006605; GO:0006614; GO:0016020
COG0552	Q9RS67	GO:0016020; GO:0006605	GO:0003924; GO:0005047; GO:0005525; GO:0005737; GO:0005886; GO:0006605; GO:0006614; GO:0016020
COG0552	P47539	GO:0016020; GO:0006605	GO:0003924; GO:0005047; GO:0005525; GO:0005737; GO:0005886; GO:0006605; GO:0006614; GO:0016020
COG0552	P44870	GO:0016020; GO:0006605	GO:0003924; GO:0005047; GO:0005525; GO:0005737; GO:0005886; GO:0006605; GO:0006614; GO:0016020
COG0552	P9WGD9	GO:0016020; GO:0006605	GO:0003924; GO:0005047; GO:0005525; GO:0005737; GO:0005886; GO:0006605; GO:0006614; GO:0009274; GO:0016020
COG0552	P10121	GO:0016020; GO:0006605	GO:0003924; GO:0005047; GO:0005525; GO:0005829; GO:0005886; GO:0006605; GO:0006614; GO:0016020; GO:0019897
COG0624	Q8PAU0	GO:0043093	GO:0005829; GO:0008270; GO:0009014; GO:0009089; GO:0019877; GO:0043093; GO:0050897
COG0624	Q8EEB6	GO:0043093	GO:0005829; GO:0008270; GO:0009014; GO:0009089; GO:0019877; GO:0043093; GO:0050897
COG0624	Q89BP2	GO:0043093	GO:0005829; GO:0008270; GO:0009014; GO:0009089; GO:0019877; GO:0043093; GO:0050897
COG0624	Q83DN2	GO:0043093	GO:0005829; GO:0008270; GO:0009014; GO:0009089; GO:0019877; GO:0043093; GO:0050897
COG0624	Q9KQ52	GO:0043093	GO:0005829; GO:0008270; GO:0009014; GO:0009089; GO:0019877; GO:0043093; GO:0050897
COG0624	Q7CJI9	GO:0043093	GO:0005829; GO:0008270; GO:0009014; GO:0009089; GO:0019877; GO:0043093; GO:0050897
COG0624	P44514	GO:0043093	GO:0005829; GO:0008270; GO:0009014; GO:0009089; GO:0019877; GO:0043093; GO:0050897
COG0624	P0AED7	GO:0043093	GO:0005829; GO:0008270; GO:0009014; GO:0009089; GO:0019877; GO:0032153; GO:0042802; GO:0043093; GO:0050897
COG0644	P55699	GO:0016020	GO:0004497; GO:0016020
COG0750	Q9A710	GO:0051301	GO:0004222; GO:0005886; GO:0006508; GO:0007049; GO:0030154; GO:0046872; GO:0051301
COG0842	P94441	GO:0022857	GO:0005886; GO:0022857; GO:0043190; GO:0055085; GO:0140359
COG0842	P94442	GO:0022857	GO:0005886; GO:0022857; GO:0043190; GO:0055085; GO:0140360
COG0842	O65934	GO:0016020	GO:0005886; GO:0022857; GO:0043190; GO:0055085; GO:0140361
COG0842	P0AFP9	GO:0022857	GO:0005886; GO:0022857; GO:0043190; GO:0055085; GO:0140362
COG0842	P0AFQ2	GO:0022857	GO:0005886; GO:0022857; GO:0043190; GO:0055085; GO:0140363
COG0842	P0AGH1	GO:0022857	GO:0005886; GO:0022857; GO:0043190; GO:0055085; GO:0140364
COG0842	P37624	GO:0016020	GO:0005886; GO:0022857; GO:0043190; GO:0055085; GO:0140365
COG1196	Q0PA12	GO:0051301	GO:0005886; GO:0022857; GO:0043190; GO:0055085; GO:0140366
COG1196	O31976	GO:0016020	GO:0005886; GO:0022857; GO:0043190; GO:0055085; GO:0140367
COG1196	Q7UQV4	GO:0016020	GO:0005886; GO:0022857; GO:0043190; GO:0055085; GO:0140368
COG1196	A1VZM0	GO:0051301	GO:0005886; GO:0022857; GO:0043190; GO:0055085; GO:0140369
COG1793	Q9FCB1	GO:0051301	GO:0005886; GO:0022857; GO:0043190; GO:0055085; GO:0140370
COG1793	Q0SG75	GO:0051301	GO:0005886; GO:0022857; GO:0043190; GO:0055085; GO:0140371
COG1793	C0QSL7	GO:0051301	GO:0005886; GO:0022857; GO:0043190; GO:0055085; GO:0140372
COG1793	A1SKL2	GO:0051301	GO:0005886; GO:0022857; GO:0043190; GO:0055085; GO:0140373
COG1793	Q1II25	GO:0051301	GO:0005886; GO:0022857; GO:0043190; GO:0055085; GO:0140374
COG1793	B2HHE1	GO:0051301	GO:0005886; GO:0022857; GO:0043190; GO:0055085; GO:0140375
COG1793	O67398	GO:0051301	GO:0005886; GO:0022857; GO:0043190; GO:0055085; GO:0140376
COG1793	Q826P6	GO:0051301	GO:0005886; GO:0022857; GO:0043190; GO:0055085; GO:0140377
COG1793	A0QUP1	GO:0051301	GO:0005886; GO:0022857; GO:0043190; GO:0055085; GO:0140378
COG1793	Q5YNY7	GO:0051301	GO:0005886; GO:0022857; GO:0043190; GO:0055085; GO:0140379
COG1793	Q73V97	GO:0051301	GO:0005886; GO:0022857; GO:0043190; GO:0055085; GO:0140380
COG1793	A6WG40	GO:0051301	GO:0005886; GO:0022857; GO:0043190; GO:0055085; GO:0140381
COG1793	Q2IH69	GO:0051301	GO:0005886; GO:0022857; GO:0043190; GO:0055085; GO:0140382
COG1793	B5YD88	GO:0051301	GO:0005886; GO:0022857; GO:0043190; GO:0055085; GO:0140383
COG1793	A4TDS2	GO:0051301	GO:0005886; GO:0022857; GO:0043190; GO:0055085; GO:0140384
COG1793	A1T6P2	GO:0051301	GO:0005886; GO:0022857; GO:0043190; GO:0055085; GO:0140385
COG1793	A0PTC0	GO:0051301	GO:0005886; GO:0022857; GO:0043190; GO:0055085; GO:0140386
COG1793	A7HID3	GO:0051301	GO:0005886; GO:0022857; GO:0043190; GO:0055085; GO:0140387
COG1793	A4F870	GO:0051301	GO:0005886; GO:0022857; GO:0043190; GO:0055085; GO:0140388
COG1793	A5U776	GO:0051301	GO:0005886; GO:0022857; GO:0043190; GO:0055085; GO:0140389
COG1793	A9GU24	GO:0051301	GO:0005886; GO:0022857; GO:0043190; GO:0055085; GO:0140390
COG1793	B1ZZL9	GO:0051301	GO:0005886; GO:0022857; GO:0043190; GO:0055085; GO:0140391
COG1793	B8HCE1	GO:0051301	GO:0005886; GO:0022857; GO:0043190; GO:0055085; GO:0140392
COG1793	B1W5J2	GO:0051301	GO:0005886; GO:0022857; GO:0043190; GO:0055085; GO:0140393
COG1793	C5BW79	GO:0051301	GO:0005886; GO:0022857; GO:0043190; GO:0055085; GO:0140394
COG1793	B8DZX8	GO:0051301	GO:0005886; GO:0022857; GO:0043190; GO:0055085; GO:0140395
COG1793	P9WNV5	GO:0051301;	GO:0005886; GO:0022857; GO:0043190; GO:0055085; GO:0140396

## Sheet: LBCA_proteome
EggNOG Cluster	Uniprot Accession	Generic GO Term	Associated GO terms (unprocessed)
COG0013	P00957	GO:0016020	GO:0000049; GO:0001217; GO:0002161; GO:0002196; GO:0004813; GO:0005524; GO:0005829; GO:0006400; GO:0006419; GO:0008270; GO:0016020; GO:0016597; GO:0042802; GO:0045892
COG0035	P0A8F0	GO:0016020	GO:0000287; GO:0004845; GO:0005525; GO:0005737; GO:0005829; GO:0006223; GO:0016020; GO:0042802; GO:0044206; GO:0097216
COG0053	P74068	GO:0016020	GO:0005886; GO:0006876; GO:0006879; GO:0006882; GO:0008324; GO:0015086; GO:0015093; GO:0015341; GO:0016020
COG0053	C0SP78	GO:0016020	GO:0005886; GO:0008324; GO:0016020
COG0053	P46348	GO:0016020	GO:0005886; GO:0008324; GO:0016020
COG0053	P96610	GO:0016020	GO:0005886; GO:0008324; GO:0016020
COG0053	Q8ZJL7	GO:0016020	GO:0005886; GO:0006876; GO:0006879; GO:0006882; GO:0008324; GO:0015086; GO:0015093; GO:0015297; GO:0015341; GO:0016020; GO:0046872
COG0053	P9WGF5	GO:0016020	GO:0005886; GO:0006876; GO:0006879; GO:0006882; GO:0008324; GO:0015086; GO:0015093; GO:0015341; GO:0016020
COG0053	P69380	GO:0016020	GO:0005886; GO:0006826; GO:0006829; GO:0006876; GO:0006879; GO:0006882; GO:0008324; GO:0015086; GO:0015093; GO:0015297; GO:0015341; GO:0015691; GO:0016020; GO:0042802; GO:0046872
COG0056	P0ABB0	GO:0016020	GO:0005524; GO:0005886; GO:0015986; GO:0016020; GO:0042777; GO:0043531; GO:0045259; GO:0045261; GO:0046933; GO:0046961
COG0073	P00959	GO:0016020	GO:0000049; GO:0004825; GO:0005524; GO:0005829; GO:0006431; GO:0008270; GO:0016020
COG0073	P07395	GO:0016020	GO:0000049; GO:0000287; GO:0004826; GO:0005524; GO:0005829; GO:0006432; GO:0009328; GO:0016020; GO:0042802
COG0104	P0A7D4	GO:0016020	GO:0000287; GO:0004019; GO:0005525; GO:0005737; GO:0005829; GO:0006164; GO:0006974; GO:0015949; GO:0016020; GO:0044208; GO:0046040; GO:0046086; GO:0097216
COG0152	P0A7D7	GO:0016020	GO:0004639; GO:0005524; GO:0005829; GO:0006189; GO:0009236; GO:0016020; GO:0097216
COG0162	P0AGJ9	GO:0016020	GO:0003723; GO:0004831; GO:0005524; GO:0005829; GO:0006437; GO:0016020; GO:0043039
COG0201	P57571	GO:0006605	GO:0005886; GO:0006605; GO:0043952; GO:0065002
COG0201	P0A4H0	GO:0006605	GO:0006605; GO:0031676; GO:0043952; GO:0065002
COG0201	Q97P79	GO:0006605	GO:0005886; GO:0006605; GO:0065002
COG0201	Q5HM19	GO:0006605	GO:0005886; GO:0006605; GO:0043952; GO:0065002
COG0201	Q8CMU8	GO:0006605	GO:0005886; GO:0006605; GO:0065002
COG0201	Q8CNF3	GO:0006605	GO:0005886; GO:0006605; GO:0043952; GO:0065002
COG0201	P38376	GO:0006605	GO:0005886; GO:0006605; GO:0043952; GO:0065002
COG0201	Q8K969	GO:0006605	GO:0005886; GO:0006605; GO:0043952; GO:0065002
COG0201	P0AGA3	GO:0006605	GO:0005886; GO:0006605; GO:0043952; GO:0065002
COG0201	Q8E480	GO:0006605	GO:0005886; GO:0006605; GO:0065002
COG0201	Q89A85	GO:0006605	GO:0005886; GO:0006605; GO:0043952; GO:0065002
COG0201	Q9PJN1	GO:0006605	GO:0005886; GO:0006605; GO:0043952; GO:0065002
COG0201	Q74L41	GO:0006605	GO:0005886; GO:0006605; GO:0065002
COG0201	Q68W98	GO:0006605	GO:0005886; GO:0006605; GO:0043952; GO:0065002
COG0201	P0A4H1	GO:0006605	GO:0006605; GO:0031676; GO:0043952; GO:0065002
COG0201	P38375	GO:0006605	GO:0005886; GO:0006605; GO:0043952; GO:0065002
COG0201	P58118	GO:0006605	GO:0005886; GO:0006605; GO:0043952; GO:0065002
COG0201	O33006	GO:0006605	GO:0005886; GO:0006605; GO:0043952; GO:0065002
COG0201	Q9ZCS5	GO:0006605	GO:0005886; GO:0006605; GO:0043952; GO:0065002
COG0201	Q05207	GO:0006605	GO:0005886; GO:0006605; GO:0043952; GO:0065002
COG0201	Q4L9N9	GO:0006605	GO:0005886; GO:0006605; GO:0065002
COG0201	Q5SHQ8	GO:0006605	GO:0005886; GO:0006605; GO:0043952; GO:0065002
COG0201	Q4UMQ9	GO:0006605	GO:0005886; GO:0006605; GO:0043952; GO:0065002
COG0201	Q1RHP1	GO:0006605	GO:0005886; GO:0006605; GO:0043952; GO:0065002
COG0201	D3HAJ5	GO:0006605	GO:0005886; GO:0006605; GO:0065002
COG0201	A3CK84	GO:0006605	GO:0005886; GO:0006605; GO:0043952; GO:0065002
COG0201	A3CM55	GO:0006605	GO:0005886; GO:0006605; GO:0065002
COG0201	B9DJQ6	GO:0006605	GO:0005886; GO:0006605; GO:0065002
COG0201	Q05217	GO:0006605	GO:0005886; GO:0006605; GO:0043952; GO:0065002
COG0201	A8AWV0	GO:0006605	GO:0005886; GO:0006605; GO:0065002
COG0201	A8AZK5	GO:0006605	GO:0005886; GO:0006605; GO:0043952; GO:0065002
COG0201	P0AGA2	GO:0016020	GO:0005886; GO:0006605; GO:0043952; GO:0065003
COG0201	P0AGA4	GO:0006605	GO:0006605; GO:0031676; GO:0043952; GO:0065003
COG0201	Q9Z7S5	GO:0006605	GO:0005886; GO:0006605; GO:0065003
COG0201	Q9ZJS9	GO:0006605	GO:0005886; GO:0006605; GO:0043952; GO:0065003
COG0201	F2QF13	GO:0006605	GO:0005886; GO:0006605; GO:0065003
COG0206	P45500	GO:0051301; GO:0043093	GO:0000917; GO:0000935; GO:0003924; GO:0005525; GO:0005737; GO:0032153; GO:0043093; GO:0051258; GO:0051301; GO:0090529
COG0206	P45482	GO:0043093	GO:0000917; GO:0003924; GO:0005525; GO:0005737; GO:0032153; GO:0043093; GO:0051258
COG0206	P57308	GO:0043093	GO:0000917; GO:0003924; GO:0005525; GO:0005737; GO:0032153; GO:0043093; GO:0051258
COG0206	P73456	GO:0051301; GO:0043093	GO:0000917; GO:0003924; GO:0005525; GO:0005737; GO:0032153; GO:0032506; GO:0042802; GO:0043093; GO:0051258; GO:0051301
COG0206	Q5HQ06	GO:0043093	GO:0000917; GO:0003924; GO:0005525; GO:0005737; GO:0032153; GO:0043093; GO:0051258
COG0206	Q8CPK4	GO:0043093	GO:0000917; GO:0003924; GO:0005525; GO:0005737; GO:0032153; GO:0043093; GO:0051258
COG0206	P0CAU9	GO:0043093	GO:0000917; GO:0003924; GO:0005525; GO:0005737; GO:0032153; GO:0043093; GO:0051258
COG0206	P94337	GO:0043093	GO:0000917; GO:0003924; GO:0005525; GO:0005737; GO:0032153; GO:0043093; GO:0051258
COG0206	O51929	GO:0043093	GO:0000917; GO:0003924; GO:0005525; GO:0005737; GO:0032153; GO:0043093; GO:0051258
COG0206	P0A9A7	GO:0043093	GO:0000917; GO:0003924; GO:0005525; GO:0005737; GO:0032153; GO:0043093; GO:0051258
COG0206	P17865	GO:0051301; GO:0043093	GO:0000917; GO:0003924; GO:0005525; GO:0005737; GO:0030428; GO:0032153; GO:0042802; GO:0043093; GO:0051258; GO:0051301
COG0206	O66809	GO:0051301; GO:0043093	GO:0000917; GO:0003924; GO:0005525; GO:0005737; GO:0032153; GO:0043093; GO:0051258; GO:0051301
COG0206	Q89AQ5	GO:0043093	GO:0000917; GO:0003924; GO:0005525; GO:0005737; GO:0032153; GO:0043093; GO:0051258
COG0206	O08439	GO:0043093	GO:0000917; GO:0003924; GO:0005525; GO:0005737; GO:0032153; GO:0043093; GO:0051258
COG0206	Q83F12	GO:0051301; GO:0043093	GO:0000917; GO:0003924; GO:0005525; GO:0005737; GO:0032153; GO:0043093; GO:0051258; GO:0051301
COG0206	O08466	GO:0043093	GO:0000917; GO:0003924; GO:0005525; GO:0005737; GO:0032153; GO:0043093; GO:0051258
COG0206	P47466	GO:0051301; GO:0043093	GO:0000917; GO:0003924; GO:0005525; GO:0005737; GO:0032153; GO:0043093; GO:0051258; GO:0051301
COG0206	O08398	GO:0051301; GO:0043093	GO:0000917; GO:0003924; GO:0005525; GO:0005737; GO:0032153; GO:0043093; GO:0051258; GO:0051301
COG0206	O83405	GO:0043093	GO:0000917; GO:0003924; GO:0005525; GO:0005737; GO:0032153; GO:0043093; GO:0051258
COG0206	Q74JY1	GO:0043093	GO:0000917; GO:0003924; GO:0005525; GO:0005737; GO:0032153; GO:0043093; GO:0051258
COG0206	Q68W73	GO:0043093	GO:0000917; GO:0003924; GO:0005525; GO:0005737; GO:0032153; GO:0043093; GO:0051258
COG0206	P30327	GO:0043093	GO:0000917; GO:0003924; GO:0005525; GO:0005737; GO:0032153; GO:0043093; GO:0051258
COG0206	P45484	GO:0043093	GO:0000917; GO:0003924; GO:0005525; GO:0005737; GO:0032153; GO:0043093; GO:0051258
COG0206	Q9K9T7	GO:0043093	GO:0000917; GO:0003924; GO:0005525; GO:0005737; GO:0032153; GO:0043093; GO:0051258
COG0206	Q9CCE4	GO:0043093	GO:0000917; GO:0003924; GO:0005525; GO:0005737; GO:0032153; GO:0043093; GO:0051258
COG0206	Q50318	GO:0043093	GO:0000917; GO:0003924; GO:0005525; GO:0005737; GO:0032153; GO:0043093; GO:0051258
COG0206	Q9ZCQ3	GO:0043093	GO:0000917; GO:0003924; GO:0005525; GO:0005737; GO:0032153; GO:0043093; GO:0051258
COG0206	Q4UMT7	GO:0043093	GO:0000917; GO:0003924; GO:0005525; GO:0005737; GO:0032153; GO:0043093; GO:0051258
COG0206	Q1RHL2	GO:0043093	GO:0000917; GO:0003924; GO:0005525; GO:0005737; GO:0032153; GO:0043093; GO:0051258
COG0206	O30992	GO:0043093	GO:0000917; GO:0003924; GO:0005525; GO:0005737; GO:0032153; GO:0043093; GO:0051258
COG0206	Q9ALA3	GO:0043093	GO:0000917; GO:0003924; GO:0005525; GO:0005737; GO:0032153; GO:0043093; GO:0051258
COG0206	A0A0H2ZNE0	GO:0043093	GO:0000917; GO:0003924; GO:0005525; GO:0005737; GO:0032153; GO:0043093; GO:0051258
COG0206	P45499	GO:0043093	GO:0000917; GO:0003924; GO:0005525; GO:0005737; GO:0032153; GO:0043093; GO:0051258
COG0206	A5U4H7	GO:0043093	GO:0000917; GO:0003924; GO:0005525; GO:0005737; GO:0032153; GO:0043093; GO:0051258
COG0206	Q3BK72	GO:0043093	GO:0003924; GO:0005525; GO:0005737; GO:0005874; GO:0007017; GO:0016887; GO:0032153; GO:0043093; GO:0051258; GO:0090529
COG0206	V6F5E5	GO:0043093	GO:0000917; GO:0003924; GO:0005525; GO:0005737; GO:0005874; GO:0007017; GO:0032153; GO:0043093; GO:0051258
COG0206	P45069	GO:0051301; GO:0043093	GO:0000917; GO:0003924; GO:0005525; GO:0005737; GO:0032153; GO:0043093; GO:0051258; GO:0051301
COG0206	P9WN95	GO:0051301; GO:0043093	GO:0000287; GO:0000917; GO:0000921; GO:0003924; GO:0005525; GO:0005737; GO:0005886; GO:0032153; GO:0043093; GO:0045787; GO:0051258; GO:0051301
COG0206	P0A9A6	GO:0051301; GO:0043093	GO:0000917; GO:0003924; GO:0005525; GO:0005737; GO:0032153; GO:0042802; GO:0043093; GO:0051258; GO:0051301; GO:1990586
COG0206	P0A9A8	GO:0043093	GO:0000917; GO:0003924; GO:0005525; GO:0005737; GO:0032153; GO:0043093; GO:0051258
COG0206	P56097	GO:0051301; GO:0043093	GO:0000917; GO:0003924; GO:0005525; GO:0005737; GO:0032153; GO:0043093; GO:0051258; GO:0051301
COG0206	Q9ZKM2	GO:0043093	GO:0000917; GO:0003924; GO:0005525; GO:0005737; GO:0032153; GO:0043093; GO:0051258
COG0206	Q2FZ89	GO:0051301; GO:0043093	GO:0000917; GO:0003924; GO:0005525; GO:0005737; GO:0032153; GO:0043093; GO:0051258; GO:0051301
COG0213	P07650	GO:0016020	GO:0004645; GO:0005829; GO:0006206; GO:0006213; GO:0006974; GO:0009032; GO:0016020; GO:0016154; GO:0046104
COG0264	P0A6P1	GO:0016020	GO:0003746; GO:0005085; GO:0005737; GO:0005829; GO:0006414; GO:0008270; GO:0016020; GO:0032045
COG0274	P0A6L0	GO:0016020	GO:0004139; GO:0005829; GO:0006974; GO:0009264; GO:0015949; GO:0016020; GO:0016052; GO:0016829; GO:0046386
COG0282	P0A6A3	GO:0016020	GO:0000287; GO:0005524; GO:0005829; GO:0006083; GO:0006085; GO:0008270; GO:0008776; GO:0016020; GO:0016310; GO:0019413; GO:0019542; GO:0044011
COG0290	P0A707	GO:0016020	GO:0003723; GO:0003743; GO:0005829; GO:0009409; GO:0016020; GO:0032790; GO:0043022
COG0342	Q53955		GO:0005886; GO:0006605; GO:0015031; GO:0015450; GO:0043952; GO:0065002
COG0342	Q55610		GO:0005886; GO:0006605; GO:0015031; GO:0015450; GO:0043952; GO:0065002
COG0342	A0LCK9		GO:0005886; GO:0006605; GO:0015450; GO:0043952; GO:0065002
COG0342	Q7VCH3		GO:0005886; GO:0006605; GO:0015450; GO:0043952; GO:0065002
COG0342	Q1IVE9		GO:0005886; GO:0006605; GO:0015450; GO:0043952; GO:0065002
COG0342	O32047		GO:0005886; GO:0006605; GO:0015031; GO:0015450; GO:0043952; GO:0065002
COG0342	O67102		GO:0005886; GO:0006605; GO:0015031; GO:0015450; GO:0043952; GO:0065002
COG0342	O83425		GO:0005886; GO:0006605; GO:0015450; GO:0043952; GO:0065002
COG0342	Q68WF2		GO:0005886; GO:0006605; GO:0015450; GO:0043952; GO:0065002
COG0342	P38387		GO:0005886; GO:0006605; GO:0015450; GO:0043952; GO:0065002
COG0342	O33517		GO:0005886; GO:0006605; GO:0015450; GO:0043952; GO:0065002
COG0342	Q9ZCW8		GO:0005886; GO:0006605; GO:0015450; GO:0043952; GO:0065002
COG0342	B5YIG9		GO:0005886; GO:0006605; GO:0015031; GO:0015450; GO:0043952; GO:0065002
COG0342	Q2IKX9		GO:0005886; GO:0006605; GO:0015450; GO:0043952; GO:0065002
COG0342	Q5SKE6		GO:0005886; GO:0006605; GO:0015450; GO:0043952; GO:0065002
COG0342	D2BGI6		GO:0005886; GO:0006605; GO:0015450; GO:0043952; GO:0065002
COG0342	Q4UKW3		GO:0005886; GO:0006605; GO:0015450; GO:0043952; GO:0065002
COG0342	B0CEA7		GO:0005886; GO:0006605; GO:0015450; GO:0043952; GO:0065002
COG0342	A0LHM9		GO:0005886; GO:0006605; GO:0015450; GO:0043952; GO:0065002
COG0342	Q1RIN3		GO:0005886; GO:0006605; GO:0015450; GO:0043952; GO:0065002
COG0342	C1A8P2		GO:0005886; GO:0006605; GO:0015450; GO:0043952; GO:0065002
COG0342	A8GJY0		GO:0005886; GO:0019901; GO:0045859
COG0342	A9BG79		GO:0005886; GO:0006605; GO:0015450; GO:0043952; GO:0065002
COG0342	B2VDB4		GO:0005886; GO:0019901; GO:0045859
COG0342	B8E2N3		GO:0005886; GO:0006605; GO:0015031; GO:0015450; GO:0043952; GO:0065002
COG0342	D0MIN4		GO:0005886; GO:0006605; GO:0015450; GO:0043952; GO:0065002
COG0342	C8WQG7		GO:0005886; GO:0006605; GO:0015450; GO:0043952; GO:0065002
COG0342	C7NC37		GO:0005886; GO:0006605; GO:0015450; GO:0043952; GO:0065002
COG0342	D1CDJ5		GO:0005886; GO:0006605; GO:0015450; GO:0043952; GO:0065002
COG0342	D1AMK9		GO:0005886; GO:0006605; GO:0015450; GO:0043952; GO:0065002
COG0342	D2RLC8		GO:0005886; GO:0006605; GO:0015450; GO:0043952; GO:0065002
COG0342	C7JGJ8		GO:0005886; GO:0006605; GO:0015450; GO:0043952; GO:0065002
COG0342	E6W4K8		GO:0005886; GO:0006605; GO:0015450; GO:0043952; GO:0065002
COG0342	E9RGS3		GO:0005886; GO:0006605; GO:0015450; GO:0043952; GO:0065002
COG0342	P44591		GO:0005886; GO:0006605; GO:0015031; GO:0015450; GO:0043952; GO:0065002
COG0342	E4TJ18		GO:0005886; GO:0006605; GO:0015450; GO:0043952; GO:0065002
COG0342	P9WGP1		GO:0005829; GO:0005886; GO:0006605; GO:0009274; GO:0015031; GO:0015450; GO:0043952; GO:0065002
COG0342	P0AG90		GO:0005886; GO:0006605; GO:0015031; GO:0015450; GO:0031522; GO:0032978; GO:0043952; GO:0065002
COG0342	P0AG91		GO:0005886; GO:0006605; GO:0015450; GO:0043952; GO:0065002
COG0342	O26074		GO:0005886; GO:0006605; GO:0015031; GO:0015450; GO:0043952; GO:0065002
COG0342	Q9ZJ66		GO:0005886; GO:0006605; GO:0015450; GO:0043952; GO:0065002
COG0342	E8N5I8		GO:0005886; GO:0006605; GO:0015450; GO:0043952; GO:0065002
COG0413	P31057	GO:0016020	GO:0000287; GO:0003864; GO:0005737; GO:0005829; GO:0015940; GO:0016020; GO:0042802
COG0444	P0A2U8	GO:0022857	GO:0005524; GO:0015031; GO:0015833; GO:0016887; GO:0022857; GO:0055052
COG0444	P0A2U9	GO:0022857	GO:0005524; GO:0005886; GO:0015031; GO:0015833; GO:0016887; GO:0022857; GO:0055052; GO:0055085
COG0444	P24136	GO:0022857	GO:0005524; GO:0005886; GO:0015031; GO:0015833; GO:0016887; GO:0022857; GO:0030420; GO:0030435; GO:0055052; GO:0055085
COG0444	P26905	GO:0022857	GO:0005524; GO:0005886; GO:0015031; GO:0015833; GO:0016887; GO:0022857; GO:0030435; GO:0055052; GO:0055085
COG0444	Q07733	GO:0022857	GO:0005524; GO:0015031; GO:0015833; GO:0016887; GO:0022857; GO:0055052
COG0444	P33593	GO:0022857	GO:0005524; GO:0005886; GO:0015413; GO:0016151; GO:0016887; GO:0022857; GO:0035444; GO:0035672; GO:0055052; GO:0055085; GO:0098716
COG0444	Q2FVF0	GO:0022857	GO:0005524; GO:0005886; GO:0006824; GO:0006829; GO:0015675; GO:0016887; GO:0022857; GO:0055085
COG0444	Q2FYQ7	GO:0022857	GO:0005524; GO:0005886; GO:0015413; GO:0022857; GO:0055085
COG0469	P0AD61	GO:0016020	GO:0000287; GO:0004743; GO:0005524; GO:0005737; GO:0005829; GO:0006096; GO:0009408; GO:0016020; GO:0016301; GO:0030955; GO:0042802; GO:1902912
COG0532	P0A705	GO:0016020	GO:0003743; GO:0003924; GO:0005525; GO:0005737; GO:0005829; GO:0006413; GO:0009409; GO:0016020; GO:0043024; GO:0061077; GO:0097216
COG0539	P0AG67	GO:0016020	GO:0000028; GO:0002181; GO:0003723; GO:0003727; GO:0003729; GO:0003735; GO:0005737; GO:0006412; GO:0010501; GO:0016020; GO:0022627; GO:2000766; GO:2000767
COG0593	P69931	GO:0016020	GO:0005829; GO:0005886; GO:0006260; GO:0006270; GO:0016020; GO:0030174; GO:0032297; GO:0042802; GO:0043531; GO:1990078; GO:1990085
COG0668	P0C0S1	GO:0016020	GO:0005886; GO:0008381; GO:0009992; GO:0016020; GO:0034220; GO:0042802; GO:0051260
COG0765	Q8RQL4	GO:0022857	GO:0006865; GO:0022857; GO:0055052
COG0765	Q8RQL5	GO:0022857	GO:0006865; GO:0022857; GO:0055052
COG0765	P48244	GO:0022857	GO:0006865; GO:0022857; GO:0055052
COG0765	P48245	GO:0022857	GO:0006865; GO:0022857; GO:0055052
COG0765	P0AEQ7	GO:0022857	GO:0006865; GO:0022857; GO:0055052
COG0765	P0AER4	GO:0022857	GO:0006865; GO:0022857; GO:0055052
COG0765	P0AER6	GO:0022857	GO:0006865; GO:0022857; GO:0055052
COG0765	P0AFT3	GO:0022857	GO:0006865; GO:0022857; GO:0055052
COG0765	Q52814	GO:0022857	GO:0006865; GO:0022857; GO:0055052
COG0765	O34315	GO:0022857	GO:0005886; GO:0006865; GO:0022857; GO:0055052
COG0765	O34606	GO:0022857	GO:0005886; GO:0006865; GO:0022857; GO:0055052
COG0765	O34671	GO:0022857	GO:0005886; GO:0006865; GO:0022857; GO:0055052
COG0765	O34931	GO:0022857	GO:0005886; GO:0006865; GO:0022857; GO:0055052
COG0765	P42200	GO:0022857	GO:0005886; GO:0006865; GO:0022857; GO:0055052
COG0765	P42399	GO:0022857	GO:0005886; GO:0006865; GO:0022857; GO:0055052
COG0765	P54536	GO:0022857	GO:0005886; GO:0006865; GO:0022857; GO:0055052
COG0765	P54953	GO:0022857	GO:0005886; GO:0006865; GO:0022857; GO:0055052
COG0765	Q68XN8	GO:0022857	GO:0006865; GO:0022857; GO:0055052
COG0765	Q52665	GO:0022857	GO:0006865; GO:0022857; GO:0055052
COG0765	P41083	GO:0022857	GO:0006865; GO:0022857; GO:0055052
COG0765	Q4UKC4	GO:0022857	GO:0006865; GO:0022857; GO:0055052
COG0765	Q1RHC0	GO:0022857	GO:0006865; GO:0022857; GO:0055052
COG0765	P55660	GO:0022857	GO:0006865; GO:0022857; GO:0055052
COG0765	P55661	GO:0022857	GO:0006865; GO:0022857; GO:0055052
COG0765	P0AEQ6	GO:0022857	GO:0005886; GO:0006865; GO:0022857; GO:0055052; GO:1903803
COG0765	P0AER3	GO:0022857	GO:0005886; GO:0006865; GO:0022857; GO:0055052; GO:0098712; GO:0140009
COG0765	P0AER5	GO:0022857	GO:0005886; GO:0006865; GO:0022857; GO:0055052; GO:0098712; GO:0140009; GO:1901998
COG0765	P45768	GO:0022857	GO:0005886; GO:0006865; GO:0015833; GO:0022857; GO:0055052
COG0765	P0AEQ8	GO:0022857	GO:0006865; GO:0022857; GO:0055052
COG0765	P0AER7	GO:0022857	GO:0006865; GO:0022857; GO:0055052
COG0771	Q9S2W9	GO:0051301	GO:0004326; GO:0005524; GO:0005737; GO:0007049; GO:0008360; GO:0008764; GO:0009252; GO:0051301; GO:0071555
COG0771	Q0SHR9	GO:0051301	GO:0005524; GO:0005737; GO:0007049; GO:0008360; GO:0008764; GO:0009252; GO:0051301; GO:0071555
COG0771	Q8YPS9	GO:0051301	GO:0005524; GO:0005737; GO:0007049; GO:0008360; GO:0008764; GO:0009252; GO:0051301; GO:0071555
COG0771	Q2JD52	GO:0051301	GO:0005524; GO:0005737; GO:0007049; GO:0008360; GO:0008764; GO:0009252; GO:0051301; GO:0071555
COG0771	P57313	GO:0051301	GO:0005524; GO:0005737; GO:0007049; GO:0008360; GO:0008764; GO:0009252; GO:0051301; GO:0071555
COG0771	Q3AHP0	GO:0051301	GO:0004326; GO:0005524; GO:0005737; GO:0007049; GO:0008360; GO:0008764; GO:0009252; GO:0051301; GO:0071555
COG0771	P73668	GO:0051301	GO:0005524; GO:0005737; GO:0007049; GO:0008360; GO:0008764; GO:0009252; GO:0051301; GO:0071555
COG0771	P0C0D7	GO:0051301	GO:0005524; GO:0005737; GO:0007049; GO:0008360; GO:0008764; GO:0009252; GO:0051301; GO:0071555
COG0771	Q24TE4	GO:0051301	GO:0005524; GO:0005737; GO:0007049; GO:0008360; GO:0008764; GO:0009252; GO:0051301; GO:0071555
COG0771	Q81WC9	GO:0051301	GO:0005524; GO:0005737; GO:0007049; GO:0008360; GO:0008764; GO:0009252; GO:0051301; GO:0071555
COG0771	Q47AA2	GO:0051301	GO:0005524; GO:0005737; GO:0007049; GO:0008360; GO:0008764; GO:0009252; GO:0051301; GO:0071555
COG0771	Q88N78	GO:0051301	GO:0005524; GO:0005737; GO:0007049; GO:0008360; GO:0008764; GO:0009252; GO:0051301; GO:0071555
COG0771	Q9PEB0	GO:0051301	GO:0005524; GO:0005737; GO:0007049; GO:0008360; GO:0008764; GO:0009252; GO:0051301; GO:0071555
COG0771	Q73GT3	GO:0051301	GO:0004326; GO:0005524; GO:0005737; GO:0007049; GO:0008360; GO:0008764; GO:0009252; GO:0051301; GO:0071555
COG0771	Q7VAM1	GO:0051301	GO:0005524; GO:0005737; GO:0007049; GO:0008360; GO:0008764; GO:0009252; GO:0051301; GO:0071555
COG0771	A2BY75	GO:0051301	GO:0005524; GO:0005737; GO:0007049; GO:0008360; GO:0008764; GO:0009252; GO:0051301; GO:0071555
COG0771	Q8Y5M1	GO:0051301	GO:0004326; GO:0005524; GO:0005737; GO:0007049; GO:0008360; GO:0008764; GO:0009252; GO:0051301; GO:0071555
COG0771	Q97RU8	GO:0051301	GO:0005524; GO:0005737; GO:0007049; GO:0008360; GO:0008764; GO:0009252; GO:0051301; GO:0071555
COG0771	Q8DQM2	GO:0051301	GO:0005524; GO:0005737; GO:0007049; GO:0008360; GO:0008764; GO:0009252; GO:0051301; GO:0071555
COG0771	Q5HQ09	GO:0051301	GO:0005524; GO:0005737; GO:0007049; GO:0008360; GO:0008764; GO:0009252; GO:0051301; GO:0071555
COG0771	Q8CSX6	GO:0051301	GO:0005524; GO:0005737; GO:0007049; GO:0008360; GO:0008764; GO:0009252; GO:0051301; GO:0071555
COG0771	Q8UDM6	GO:0051301	GO:0004326; GO:0005524; GO:0005737; GO:0007049; GO:0008360; GO:0008764; GO:0009252; GO:0051301; GO:0071555
COG0771	Q5NHK3	GO:0051301	GO:0005524; GO:0005737; GO:0007049; GO:0008360; GO:0008764; GO:0009252; GO:0051301; GO:0071555
COG0771	Q6AJ52	GO:0051301	GO:0005524; GO:0005737; GO:0007049; GO:0008360; GO:0008764; GO:0009252; GO:0051301; GO:0071555
COG0771	Q8RDQ1	GO:0051301	GO:0005524; GO:0005737; GO:0007049; GO:0008360; GO:0008764; GO:0009252; GO:0051301; GO:0071555
COG0771	Q8P775	GO:0051301	GO:0004326; GO:0005524; GO:0005737; GO:0007049; GO:0008360; GO:0008764; GO:0009252; GO:0051301; GO:0071555
COG0771	Q8PII9	GO:0051301	GO:0004326; GO:0005524; GO:0005737; GO:0007049; GO:0008360; GO:0008764; GO:0009252; GO:0051301; GO:0071555
COG0771	Q9A597	GO:0051301	GO:0005524; GO:0005737; GO:0007049; GO:0008360; GO:0008764; GO:0009252; GO:0051301; GO:0071555
COG0771	Q9PI73	GO:0051301	GO:0005524; GO:0005737; GO:0007049; GO:0008360; GO:0008764; GO:0009252; GO:0051301; GO:0071555
COG0771	Q8KGD2	GO:0051301	GO:0005524; GO:0005737; GO:0007049; GO:0008360; GO:0008764; GO:0009252; GO:0051301; GO:0071555
COG0771	Q0TMJ3	GO:0051301	GO:0005524; GO:0005737; GO:0007049; GO:0008360; GO:0008764; GO:0009252; GO:0051301; GO:0071555
COG0771	Q8FNT8	GO:0051301	GO:0005524; GO:0005737; GO:0007049; GO:0008360; GO:0008764; GO:0009252; GO:0051301; GO:0071555
COG0771	Q7MNV3	GO:0051301	GO:0005524; GO:0005737; GO:0007049; GO:0008360; GO:0008764; GO:0009252; GO:0051301; GO:0071555
COG0771	Q8DMN8	GO:0051301	GO:0005524; GO:0005737; GO:0007049; GO:0008360; GO:0008764; GO:0009252; GO:0051301; GO:0071555
COG0771	Q8K9T2	GO:0051301	GO:0005524; GO:0005737; GO:0007049; GO:0008360; GO:0008764; GO:0009252; GO:0051301; GO:0071555
COG0771	Q8FL65	GO:0051301	GO:0005524; GO:0005737; GO:0007049; GO:0008360; GO:0008764; GO:0009252; GO:0051301; GO:0071555
COG0771	A3DE94	GO:0051301	GO:0005524; GO:0005737; GO:0007049; GO:0008360; GO:0008764; GO:0009252; GO:0051301; GO:0071555
COG0771	Q03W34	GO:0051301	GO:0005524; GO:0005737; GO:0007049; GO:0008360; GO:0008764; GO:0009252; GO:0051301; GO:0071555
COG0771	Q21MH1	GO:0051301	GO:0005524; GO:0005737; GO:0007049; GO:0008360; GO:0008764; GO:0009252; GO:0051301; GO:0071555
COG0771	Q04ES9	GO:0051301	GO:0005524; GO:0005737; GO:0007049; GO:0008360; GO:0008764; GO:0009252; GO:0051301; GO:0071555
COG0771	Q10WA5	GO:0051301	GO:0005524; GO:0005737; GO:0007049; GO:0008360; GO:0008764; GO:0009252; GO:0051301; GO:0071555
COG0771	Q83GN2	GO:0051301	GO:0004326; GO:0005524; GO:0005737; GO:0007049; GO:0008360; GO:0008764; GO:0009252; GO:0051301; GO:0071555
COG0771	Q7VQI9	GO:0051301	GO:0005524; GO:0005737; GO:0007049; GO:0008360; GO:0008764; GO:0009252; GO:0051301; GO:0071555
COG0771	Q1IKG8	GO:0051301	GO:0005524; GO:0005737; GO:0007049; GO:0008360; GO:0008764; GO:0009252; GO:0051301; GO:0071555
COG0771	Q4ZNY8	GO:0051301	GO:0005524; GO:0005737; GO:0007049; GO:0008360; GO:0008764; GO:0009252; GO:0051301; GO:0071555
COG0771	Q3K742	GO:0051301	GO:0005524; GO:0005737; GO:0007049; GO:0008360; GO:0008764; GO:0009252; GO:0051301; GO:0071555
COG0771	Q313Q5	GO:0051301	GO:0005524; GO:0005737; GO:0007049; GO:0008360; GO:0008764; GO:0009252; GO:0051301; GO:0071555
COG0771	Q8DVE3	GO:0051301	GO:0005524; GO:0005737; GO:0007049; GO:0008360; GO:0008764; GO:0009252; GO:0051301; GO:0071555
COG0771	Q8E6P1	GO:0051301	GO:0005524; GO:0005737; GO:0007049; GO:0008360; GO:0008764; GO:0009252; GO:0051301; GO:0071555
COG0771	Q8E9P6	GO:0051301	GO:0005524; GO:0005737; GO:0007049; GO:0008360; GO:0008764; GO:0009252; GO:0051301; GO:0071555
COG0771	Q1ME31	GO:0051301	GO:0004326; GO:0005524; GO:0005737; GO:0007049; GO:0008360; GO:0008764; GO:0009252; GO:0051301; GO:0071555
COG0771	B8FBS0	GO:0051301	GO:0005524; GO:0005737; GO:0007049; GO:0008360; GO:0008764; GO:0009252; GO:0051301; GO:0071555
COG0771	Q6D0I1	GO:0051301	GO:0005524; GO:0005737; GO:0007049; GO:0008360; GO:0008764; GO:0009252; GO:0051301; GO:0071555
COG0771	B9DUV7	GO:0051301	GO:0005524; GO:0005737; GO:0007049; GO:0008360; GO:0008764; GO:0009252; GO:0051301; GO:0071555
COG0771	Q5L521	GO:0051301	GO:0005524; GO:0005737; GO:0007049; GO:0008360; GO:0008764; GO:0009252; GO:0051301; GO:0071555
COG0771	C4RJF7	GO:0051301	GO:0005524; GO:0005737; GO:0007049; GO:0008360; GO:0008764; GO:0009252; GO:0051301; GO:0071555
COG0771	Q4K6J1	GO:0051301	GO:0005524; GO:0005737; GO:0007049; GO:0008360; GO:0008764; GO:0009252; GO:0051301; GO:0071555
COG0771	Q88V80	GO:0051301	GO:0004326; GO:0005524; GO:0005737; GO:0007049; GO:0008360; GO:0008764; GO:0009252; GO:0051301; GO:0071555
COG0771	Q8ER50	GO:0051301	GO:0005524; GO:0005737; GO:0007049; GO:0008360; GO:0008764; GO:0009252; GO:0051301; GO:0071555
COG0771	Q65RY4	GO:0051301	GO:0005524; GO:0005737; GO:0007049; GO:0008360; GO:0008764; GO:0009252; GO:0051301; GO:0071555
COG0771	Q87WY3	GO:005130	GO:0005524; GO:0005737; GO:0007049; GO:0008360; GO:0008764; GO:0009252; GO:0051301; GO:0071555
COG0771	Q87SG6	GO:005130	GO:0005524; GO:0005737; GO:0007049; GO:0008360; GO:0008764; GO:0009252; GO:0051301; GO:0071555
COG0771	P96736	GO:0051301	GO:0005524; GO:0016020; GO:0016881; GO:0045227
COG0771	Q03522	GO:0051301	GO:0005524; GO:0005737; GO:0007049; GO:0008360; GO:0008764; GO:0009252; GO:0051301; GO:0071555
COG0771	O67852	GO:0051301	GO:0005524; GO:0005737; GO:0007049; GO:0008360; GO:0008764; GO:0009252; GO:0051301; GO:0071555
COG0771	Q89FU5	GO:0051301	GO:0005524; GO:0005737; GO:0007049; GO:0008360; GO:0008764; GO:0009252; GO:0051301; GO:0071555
COG0771	Q8YI68	GO:0051301	GO:0004326; GO:0005524; GO:0005737; GO:0007049; GO:0008360; GO:0008764; GO:0009252; GO:0051301; GO:0071555
COG0771	Q89AQ2	GO:0051301	GO:0005524; GO:0005737; GO:0007049; GO:0008360; GO:0008764; GO:0009252; GO:0051301; GO:0071555
COG0771	O07108	GO:0051301	GO:0005524; GO:0005737; GO:0007049; GO:0008360; GO:0008764; GO:0009252; GO:0051301; GO:0071555
COG0771	Q8A256	GO:0051301	GO:0005524; GO:0005737; GO:0007049; GO:0008360; GO:0008764; GO:0009252; GO:0051301; GO:0071555
COG0771	Q83F20	GO:0051301	GO:0005524; GO:0005737; GO:0007049; GO:0008360; GO:0008764; GO:0009252; GO:0051301; GO:0071555
COG0771	Q82AD8	GO:0051301	GO:0004326; GO:0005524; GO:0005737; GO:0007049; GO:0008360; GO:0008764; GO:0009252; GO:0051301; GO:0071555
COG0771	Q821S1	GO:0051301	GO:0005524; GO:0005737; GO:0007049; GO:0008360; GO:0008764; GO:0009252; GO:0051301; GO:0071555
COG0771	Q82VS5	GO:0051301	GO:0005524; GO:0005737; GO:0007049; GO:0008360; GO:0008764; GO:0009252; GO:0051301; GO:0071555
COG0771	Q7VP56	GO:0051301	GO:0005524; GO:0005737; GO:0007049; GO:0008360; GO:0008764; GO:0009252; GO:0051301; GO:0071555
COG0771	Q01Q46	GO:0051301	GO:0005524; GO:0005737; GO:0007049; GO:0008360; GO:0008764; GO:0009252; GO:0051301; GO:0071555
COG0771	Q5L0X7	GO:0051301	GO:0005524; GO:0005737; GO:0007049; GO:0008360; GO:0008764; GO:0009252; GO:0051301; GO:0071555
COG0771	C1F460	GO:0051301	GO:0005524; GO:0005737; GO:0007049; GO:0008360; GO:0008764; GO:0009252; GO:0051301; GO:0071555
COG0771	Q3MF19	GO:0051301	GO:0005524; GO:0005737; GO:0007049; GO:0008360; GO:0008764; GO:0009252; GO:0051301; GO:0071555
COG0771	Q7MWM5	GO:0051301	GO:0005524; GO:0005737; GO:0007049; GO:0008360; GO:0008764; GO:0009252; GO:0051301; GO:0071555
COG0771	Q62GS5	GO:0051301	GO:0005524; GO:0005737; GO:0007049; GO:0008360; GO:0008764; GO:0009252; GO:0051301; GO:0071555
COG0771	Q9PLG5	GO:0051301	GO:0005524; GO:0005737; GO:0007049; GO:0008360; GO:0008764; GO:0009252; GO:0051301; GO:0071555
COG0771	Q9RRJ4	GO:0051301	GO:0005524; GO:0005737; GO:0007049; GO:0008360; GO:0008764; GO:0009252; GO:0051301; GO:0071555
COG0771	Q748D4	GO:0051301	GO:0005524; GO:0005737; GO:0007049; GO:0008360; GO:0008764; GO:0009252; GO:0051301; GO:0071555
COG0771	Q604V5	GO:0051301	GO:0005524; GO:0005737; GO:0007049; GO:0008360; GO:0008764; GO:0009252; GO:0051301; GO:0071555
COG0771	Q7N145	GO:0051301	GO:0005524; GO:0005737; GO:0007049; GO:0008360; GO:0008764; GO:0009252; GO:0051301; GO:0071555
COG0771	Q9WY76	GO:0051301	GO:0005524; GO:0005737; GO:0007049; GO:0008360; GO:0008764; GO:0009252; GO:0051301; GO:0071555
COG0771	O83873	GO:0051301	GO:0005524; GO:0005737; GO:0007049; GO:0008360; GO:0008764; GO:0009252; GO:0051301; GO:0071555
COG0771	Q9KPG5	GO:0051301	GO:0005524; GO:0005737; GO:0007049; GO:0008360; GO:0008764; GO:0009252; GO:0051301; GO:0071555
COG0771	Q7NPZ7	GO:0051301	GO:0005524; GO:0005737; GO:0007049; GO:0008360; GO:0008764; GO:0009252; GO:0051301; GO:0071555
COG0771	Q3AAE4	GO:0051301	GO:0005524; GO:0005737; GO:0007049; GO:0008360; GO:0008764; GO:0009252; GO:0051301; GO:0071555
COG0771	A0R018	GO:0051301	GO:0005524; GO:0005737; GO:0007049; GO:0008360; GO:0008764; GO:0009252; GO:0051301; GO:0071555
COG0771	Q1D0S8	GO:0051301	GO:0005524; GO:0005737; GO:0007049; GO:0008360; GO:0008764; GO:0009252; GO:0051301; GO:0071555
COG0771	Q5LU71	GO:0051301	GO:0005524; GO:0005737; GO:0007049; GO:0008360; GO:0008764; GO:0009252; GO:0051301; GO:0071555
COG0771	Q5YYY1	GO:0051301	GO:0005524; GO:0005737; GO:0007049; GO:0008360; GO:0008764; GO:0009252; GO:0051301; GO:0071555
COG0771	Q7NEZ5	GO:0051301	GO:0004326; GO:0005524; GO:0005737; GO:0007049; GO:0008360; GO:0008764; GO:0009252; GO:0051301; GO:0071555
COG0771	Q7WFS0	GO:0051301	GO:0004326; GO:0005524; GO:0005737; GO:0007049; GO:0008360; GO:0008764; GO:0009252; GO:0051301; GO:0071555
COG0771	Q7VUQ1	GO:0051301	GO:0004326; GO:0005524; GO:0005737; GO:0007049; GO:0008360; GO:0008764; GO:0009252; GO:0051301; GO:0071555
COG0771	Q74JY5	GO:0051301	GO:0005524; GO:0005737; GO:0007049; GO:0008360; GO:0008764; GO:0009252; GO:0051301; GO:0071555
COG0771	Q68WW9	GO:0051301	GO:0004326; GO:0005524; GO:0005737; GO:0007049; GO:0008360; GO:0008764; GO:0009252; GO:0051301; GO:0071555
COG0771	Q6N409	GO:0051301	GO:0004326; GO:0005524; GO:0005737; GO:0007049; GO:0008360; GO:0008764; GO:0009252; GO:0051301; GO:0071555
COG0771	Q4FQ21	GO:0051301	GO:0005524; GO:0005737; GO:0007049; GO:0008360; GO:0008764; GO:0009252; GO:0051301; GO:0071555
COG0771	Q73YQ6	GO:0051301	GO:0005524; GO:0005737; GO:0007049; GO:0008360; GO:0008764; GO:0009252; GO:0051301; GO:0071555
COG0771	B1YIT8	GO:0051301	GO:0005524; GO:0005737; GO:0007049; GO:0008360; GO:0008764; GO:0009252; GO:0051301; GO:0071555
COG0771	Q72JQ1	GO:0051301	GO:0005524; GO:0005737; GO:0007049; GO:0008360; GO:0008764; GO:0009252; GO:0051301; GO:0071555
COG0771	Q46WZ2	GO:0051301	GO:0004326; GO:0005524; GO:0005737; GO:0007049; GO:0008360; GO:0008764; GO:0009252; GO:0051301; GO:0071555
COG0771	Q5M4Y2	GO:0051301	GO:0005524; GO:0005737; GO:0007049; GO:0008360; GO:0008764; GO:0009252; GO:0051301; GO:0071555
COG0771	Q6MBS4	GO:0051301	GO:0004326; GO:0005524; GO:0005737; GO:0007049; GO:0008360; GO:0008764; GO:0009252; GO:0051301; GO:0071555
COG0771	Q255W7	GO:0051301	GO:0005524; GO:0005737; GO:0007049; GO:0008360; GO:0008764; GO:0009252; GO:0051301; GO:0071555
COG0771	Q5NPA7	GO:0051301	GO:0004326; GO:0005524; GO:0005737; GO:0007049; GO:0008360; GO:0008764; GO:0009252; GO:0051301; GO:0071555
COG0771	Q6MIF8	GO:0051301	GO:0005524; GO:0005737; GO:0007049; GO:0008360; GO:0008764; GO:0009252; GO:0051301; GO:0071555
COG0771	Q48EF6	GO:0051301	GO:0005524; GO:0005737; GO:0007049; GO:0008360; GO:0008764; GO:0009252; GO:0051301; GO:0071555
COG0771	Q2RK81	GO:0051301	GO:0004326; GO:0005524; GO:0005737; GO:0007049; GO:0008360; GO:0008764; GO:0009252; GO:0051301; GO:0071555
COG0771	Q1GYZ9	GO:0051301	GO:0005524; GO:0005737; GO:0007049; GO:0008360; GO:0008764; GO:0009252; GO:0051301; GO:0071555
COG0771	Q1AVX1	GO:0051301	GO:0005524; GO:0005737; GO:0007049; GO:0008360; GO:0008764; GO:0009252; GO:0051301; GO:0071555
COG0771	Q1LIM4	GO:0051301	GO:0004326; GO:0005524; GO:0005737; GO:0007049; GO:0008360; GO:0008764; GO:0009252; GO:0051301; GO:0071555
COG0771	Q13TZ0	GO:0051301	GO:0005524; GO:0005737; GO:0007049; GO:0008360; GO:0008764; GO:0009252; GO:0051301; GO:0071555
COG0771	Q11GS3	GO:0051301	GO:0004326; GO:0005524; GO:0005737; GO:0007049; GO:0008360; GO:0008764; GO:0009252; GO:0051301; GO:0071555
COG0771	Q52953	GO:0051301	GO:0004326; GO:0005524; GO:0005737; GO:0007049; GO:0008360; GO:0008764; GO:0009252; GO:0051301; GO:0071555
COG0771	Q98KB1	GO:0051301	GO:0004326; GO:0005524; GO:0005737; GO:0007049; GO:0008360; GO:0008764; GO:0009252; GO:0051301; GO:0071555
COG0771	Q8XVI5	GO:0051301	GO:0005524; GO:0005737; GO:0007049; GO:0008360; GO:0008764; GO:0009252; GO:0051301; GO:0071555
COG0771	Q6A9Q4	GO:0051301	GO:0004326; GO:0005524; GO:0005737; GO:0007049; GO:0008360; GO:0008764; GO:0009252; GO:0051301; GO:0071555
COG0771	Q5MZA8	GO:0051301	GO:0005524; GO:0005737; GO:0007049; GO:0008360; GO:0008764; GO:0009252; GO:0051301; GO:0071555
COG0771	A4JB92	GO:0051301	GO:0005524; GO:0005737; GO:0007049; GO:0008360; GO:0008764; GO:0009252; GO:0051301; GO:0071555
COG0771	Q2RVU2	GO:0051301	GO:0005524; GO:0005737; GO:0007049; GO:0008360; GO:0008764; GO:0009252; GO:0051301; GO:0071555
COG0771	Q11RH3	GO:0051301	GO:0005524; GO:0005737; GO:0007049; GO:0008360; GO:0008764; GO:0009252; GO:0051301; GO:0071555
COG0771	Q39YM1	GO:0051301	GO:0005524; GO:0005737; GO:0007049; GO:0008360; GO:0008764; GO:0009252; GO:0051301; GO:0071555
COG0771	Q47QX1	GO:0051301	GO:0005524; GO:0005737; GO:0007049; GO:0008360; GO:0008764; GO:0009252; GO:0051301; GO:0071555
COG0771	Q9K9S8	GO:0051301	GO:0005524; GO:0005737; GO:0007049; GO:0008360; GO:0008764; GO:0009252; GO:0051301; GO:0071555
COG0771	Q5LIJ5	GO:0051301	GO:0005524; GO:0005737; GO:0007049; GO:0008360; GO:0008764; GO:0009252; GO:0051301; GO:0071555
COG0771	Q63QJ5	GO:0051301	GO:0005524; GO:0005737; GO:0007049; GO:0008360; GO:0008764; GO:0009252; GO:0051301; GO:0071555
COG0771	Q97EB9	GO:0051301	GO:0005524; GO:0005737; GO:0007049; GO:0008360; GO:0008764; GO:0009252; GO:0051301; GO:0071555
COG0771	Q182Y7	GO:0051301	GO:0005524; GO:0005737; GO:0007049; GO:0008360; GO:0008764; GO:0009252; GO:0051301; GO:0071555
COG0771	Q5FKV3	GO:0051301	GO:0005524; GO:0005737; GO:0007049; GO:0008360; GO:0008764; GO:0009252; GO:0051301; GO:0071555
COG0771	Q9CF91	GO:0051301	GO:0005524; GO:0005737; GO:0007049; GO:0008360; GO:0008764; GO:0009252; GO:0051301; GO:0071555
COG0771	Q5ZSA3	GO:0051301	GO:0005524; GO:0005737; GO:0007049; GO:0008360; GO:0008764; GO:0009252; GO:0051301; GO:0071555
COG0771	Q929Y1	GO:0051301	GO:0004326; GO:0005524; GO:0005737; GO:0007049; GO:0008360; GO:0008764; GO:0009252; GO:0051301; GO:0071555
COG0771	P57995	GO:0051301	GO:0005524; GO:0005737; GO:0007049; GO:0008360; GO:0008764; GO:0009252; GO:0051301; GO:0071555
COG0771	Q3J4M6	GO:0051301	GO:0005524; GO:0005737; GO:0007049; GO:0008360; GO:0008764; GO:0009252; GO:0051301; GO:0071555
COG0771	Q9ZDC2	GO:0051301	GO:0004326; GO:0005524; GO:0005737; GO:0007049; GO:0008360; GO:0008764; GO:0009252; GO:0051301; GO:0071555
COG0771	Q8R9G4	GO:0051301	GO:0005524; GO:0005737; GO:0007049; GO:0008360; GO:0008764; GO:0009252; GO:0051301; GO:0071555
COG0771	Q03EY1	GO:0051301	GO:0005524; GO:0005737; GO:0007049; GO:0008360; GO:0008764; GO:0009252; GO:0051301; GO:0071555
COG0771	Q65JY2	GO:0051301	GO:0005524; GO:0005737; GO:0007049; GO:0008360; GO:0008764; GO:0009252; GO:0051301; GO:0071555
COG0771	Q2G997	GO:0051301	GO:0005524; GO:0005737; GO:0007049; GO:0008360; GO:0008764; GO:0009252; GO:0051301; GO:0071555
COG0771	Q4L5N4	GO:0051301	GO:0005524; GO:0005737; GO:0007049; GO:0008360; GO:0008764; GO:0009252; GO:0051301; GO:0071555
COG0771	Q6AE62	GO:0051301	GO:0004326; GO:0005524; GO:0005737; GO:0007049; GO:0008360; GO:0008764; GO:0009252; GO:0051301; GO:0071555
COG0771	Q6G122	GO:0051301	GO:0004326; GO:0005524; GO:0005737; GO:0007049; GO:0008360; GO:0008764; GO:0009252; GO:0051301; GO:0071555
COG0771	Q6G2Q3	GO:0051301	GO:0004326; GO:0005524; GO:0005737; GO:0007049; GO:0008360; GO:0008764; GO:0009252; GO:0051301; GO:0071555
COG0771	Q5R0M3	GO:0051301	GO:0005524; GO:0005737; GO:0007049; GO:0008360; GO:0008764; GO:0009252; GO:0051301; GO:0071555
COG0771	B3EIL0	GO:0051301	GO:0005524; GO:0005737; GO:0007049; GO:0008360; GO:0008764; GO:0009252; GO:0051301; GO:0071555
COG0771	A1BJY0	GO:0051301	GO:0005524; GO:0005737; GO:0007049; GO:0008360; GO:0008764; GO:0009252; GO:0051301; GO:0071555
COG0771	A4SH04	GO:0051301	GO:0005524; GO:0005737; GO:0007049; GO:0008360; GO:0008764; GO:0009252; GO:0051301; GO:0071555
COG0771	Q2IG29	GO:0051301	GO:0005524; GO:0005737; GO:0007049; GO:0008360; GO:0008764; GO:0009252; GO:0051301; GO:0071555
COG0771	Q1QVG5	GO:0051301	GO:0005524; GO:0005737; GO:0007049; GO:0008360; GO:0008764; GO:0009252; GO:0051301; GO:0071555
COG0771	Q28NN2	GO:0051301	GO:0005524; GO:0005737; GO:0007049; GO:0008360; GO:0008764; GO:0009252; GO:0051301; GO:0071555
COG0771	A6LPL7	GO:0051301	GO:0005524; GO:0005737; GO:0007049; GO:0008360; GO:0008764; GO:0009252; GO:0051301; GO:0071555
COG0771	Q5FUJ7	GO:0051301	GO:0005524; GO:0005737; GO:0007049; GO:0008360; GO:0008764; GO:0009252; GO:0051301; GO:0071555
COG0771	Q493Q3	GO:0051301	GO:0005524; GO:0005737; GO:0007049; GO:0008360; GO:0008764; GO:0009252; GO:0051301; GO:0071555
COG0771	Q1GIV4	GO:0051301	GO:0005524; GO:0005737; GO:0007049; GO:0008360; GO:0008764; GO:0009252; GO:0051301; GO:0071555
COG0771	Q3SMH5	GO:0051301	GO:0005524; GO:0005737; GO:0007049; GO:0008360; GO:0008764; GO:0009252; GO:0051301; GO:0071555
COG0771	Q67QM7	GO:0051301	GO:0005524; GO:0005737; GO:0007049; GO:0008360; GO:0008764; GO:0009252; GO:0051301; GO:0071555
COG0771	Q5GSC8	GO:0051301	GO:0004326; GO:0005524; GO:0005737; GO:0007049; GO:0008360; GO:0008764; GO:0009252; GO:0051301; GO:0071555
COG0771	A6TS63	GO:0051301	GO:0005524; GO:0005737; GO:0007049; GO:0008360; GO:0008764; GO:0009252; GO:0051301; GO:0071555
COG0771	Q12EL7	GO:0051301	GO:0004326; GO:0005524; GO:0005737; GO:0007049; GO:0008360; GO:0008764; GO:0009252; GO:0051301; GO:0071555
COG0771	Q6LMF4	GO:0051301	GO:0005524; GO:0005737; GO:0007049; GO:0008360; GO:0008764; GO:0009252; GO:0051301; GO:0071555
COG0771	Q5SJD2	GO:0051301	GO:0005524; GO:0005737; GO:0007049; GO:0008360; GO:0008764; GO:0009252; GO:0051301; GO:0071555
COG0771	Q4JW97	GO:0051301	GO:0004326; GO:0005524; GO:0005737; GO:0007049; GO:0008360; GO:0008764; GO:0009252; GO:0051301; GO:0071555
COG0771	B9K6P5	GO:0051301	GO:0005524; GO:0005737; GO:0007049; GO:0008360; GO:0008764; GO:0009252; GO:0051301; GO:0071555
COG0771	Q2S530	GO:0051301	GO:0005524; GO:0005737; GO:0007049; GO:0008360; GO:0008764; GO:0009252; GO:0051301; GO:0071555
COG0771	Q5E2P8	GO:0051301	GO:0005524; GO:0005737; GO:0007049; GO:0008360; GO:0008764; GO:0009252; GO:0051301; GO:0071555
COG0771	Q38XM9	GO:0051301	GO:0005524; GO:0005737; GO:0007049; GO:0008360; GO:0008764; GO:0009252; GO:0051301; GO:0071555
COG0771	Q4ULT8	GO:0051301	GO:0004326; GO:0005524; GO:0005737; GO:0007049; GO:0008360; GO:0008764; GO:0009252; GO:0051301; GO:0071555
COG0771	A9VU74	GO:0051301	GO:0005524; GO:0005737; GO:0007049; GO:0008360; GO:0008764; GO:0009252; GO:0051301; GO:0071555
COG0771	A7GRN8	GO:0051301	GO:0005524; GO:0005737; GO:0007049; GO:0008360; GO:0008764; GO:0009252; GO:0051301; GO:0071555
COG0771	A8FCX9	GO:0051301	GO:0005524; GO:0005737; GO:0007049; GO:0008360; GO:0008764; GO:0009252; GO:0051301; GO:0071555
COG0771	Q216E0	GO:0051301	GO:0004326; GO:0005524; GO:0005737; GO:0007049; GO:0008360; GO:0008764; GO:0009252; GO:0051301; GO:0071555
COG0771	Q2IYL0	GO:0051301	GO:0004326; GO:0005524; GO:0005737; GO:0007049; GO:0008360; GO:0008764; GO:0009252; GO:0051301; GO:0071555
COG0771	B9M170	GO:0051301	GO:0005524; GO:0005737; GO:0007049; GO:0008360; GO:0008764; GO:0009252; GO:0051301; GO:0071555
COG0771	Q3BR29	GO:0051301	GO:0004326; GO:0005524; GO:0005737; GO:0007049; GO:0008360; GO:0008764; GO:0009252; GO:0051301; GO:0071555
COG0771	B6ELH7	GO:0051301	GO:0005524; GO:0005737; GO:0007049; GO:0008360; GO:0008764; GO:0009252; GO:0051301; GO:0071555
COG0771	Q3AZI5	GO:0051301	GO:0005524; GO:0005737; GO:0007049; GO:0008360; GO:0008764; GO:0009252; GO:0051301; GO:0071555
COG0771	Q31I61	GO:0051301	GO:0005524; GO:0005737; GO:0007049; GO:0008360; GO:0008764; GO:0009252; GO:0051301; GO:0071555
COG0771	Q1GRX7	GO:0051301	GO:0004326; GO:0005524; GO:0005737; GO:0007049; GO:0008360; GO:0008764; GO:0009252; GO:0051301; GO:0071555
COG0771	A1AZK7	GO:0051301	GO:0005524; GO:0005737; GO:0007049; GO:0008360; GO:0008764; GO:0009252; GO:0051301; GO:0071555
COG0771	Q3B127	GO:0051301	GO:0005524; GO:0005737; GO:0007049; GO:0008360; GO:0008764; GO:0009252; GO:0051301; GO:0071555
COG0771	Q1J147	GO:0051301	GO:0005524; GO:0005737; GO:0007049; GO:0008360; GO:0008764; GO:0009252; GO:0051301; GO:0071555
COG0771	Q2JVR9	GO:0051301	GO:0005524; GO:0005737; GO:0007049; GO:0008360; GO:0008764; GO:0009252; GO:0051301; GO:0071555
COG0771	Q2JHP5	GO:0051301	GO:0005524; GO:0005737; GO:0007049; GO:0008360; GO:0008764; GO:0009252; GO:0051301; GO:0071555
COG0771	Q1QNU5	GO:0051301	GO:0004326; GO:0005524; GO:0005737; GO:0007049; GO:0008360; GO:0008764; GO:0009252; GO:0051301; GO:0071555
COG0771	Q3STT0	GO:0051301	GO:0004326; GO:0005524; GO:0005737; GO:0007049; GO:0008360; GO:0008764; GO:0009252; GO:0051301; GO:0071555
COG0771	Q3J787	GO:0051301	GO:0005524; GO:0005737; GO:0007049; GO:0008360; GO:0008764; GO:0009252; GO:0051301; GO:0071555
COG0771	Q2Y636	GO:0051301	GO:0005524; GO:0005737; GO:0007049; GO:0008360; GO:0008764; GO:0009252; GO:0051301; GO:0071555
COG0771	B4SHE6	GO:0051301	GO:0005524; GO:0005737; GO:0007049; GO:0008360; GO:0008764; GO:0009252; GO:0051301; GO:0071555
COG0771	Q3IG02	GO:0051301	GO:0005524; GO:0005737; GO:0007049; GO:0008360; GO:0008764; GO:0009252; GO:0051301; GO:0071555
COG0771	B0C915	GO:0051301	GO:0005524; GO:0005737; GO:0007049; GO:0008360; GO:0008764; GO:0009252; GO:0051301; GO:0071555
COG0771	B3EQC0	GO:0051301	GO:0005524; GO:0005737; GO:0007049; GO:0008360; GO:0008764; GO:0009252; GO:0051301; GO:0071555
COG0771	B2GB77	GO:0051301	GO:0005524; GO:0005737; GO:0007049; GO:0008360; GO:0008764; GO:0009252; GO:0051301; GO:0071555
COG0771	Q0AJD9	GO:0051301	GO:0005524; GO:0005737; GO:0007049; GO:0008360; GO:0008764; GO:0009252; GO:0051301; GO:0071555
COG0771	Q1Q883	GO:0051301	GO:0005524; GO:0005737; GO:0007049; GO:0008360; GO:0008764; GO:0009252; GO:0051301; GO:0071555
COG0771	Q1RI52	GO:0051301	GO:0004326; GO:0005524; GO:0005737; GO:0007049; GO:0008360; GO:0008764; GO:0009252; GO:0051301; GO:0071555
COG0771	Q3A2G4	GO:0051301	GO:0005524; GO:0005737; GO:0007049; GO:0008360; GO:0008764; GO:0009252; GO:0051301; GO:0071555
COG0771	A1AU63	GO:0051301	GO:0005524; GO:0005737; GO:0007049; GO:0008360; GO:0008764; GO:0009252; GO:0051301; GO:0071555
COG0771	Q21SW7	GO:0051301	GO:0004326; GO:0005524; GO:0005737; GO:0007049; GO:0008360; GO:0008764; GO:0009252; GO:0051301; GO:0071555
COG0771	Q0BIK3	GO:0051301	GO:0005524; GO:0005737; GO:0007049; GO:0008360; GO:0008764; GO:0009252; GO:0051301; GO:0071555
COG0771	B0K8K5	GO:0051301	GO:0005524; GO:0005737; GO:0007049; GO:0008360; GO:0008764; GO:0009252; GO:0051301; GO:0071555
COG0771	Q3ANV5	GO:0051301	GO:0005524; GO:0005737; GO:0007049; GO:0008360; GO:0008764; GO:0009252; GO:0051301; GO:0071555
COG0771	Q49WW5	GO:0051301	GO:0005524; GO:0005737; GO:0007049; GO:0008360; GO:0008764; GO:0009252; GO:0051301; GO:0071555
COG0771	Q2NVV3	GO:0051301	GO:0005524; GO:0005737; GO:0007049; GO:0008360; GO:0008764; GO:0009252; GO:0051301; GO:0071555
COG0771	A5F5N1	GO:0051301	GO:0005524; GO:0005737; GO:0007049; GO:0008360; GO:0008764; GO:0009252; GO:0051301; GO:0071555
COG0771	Q2K6B9	GO:0051301	GO:0004326; GO:0005524; GO:0005737; GO:0007049; GO:0008360; GO:0008764; GO:0009252; GO:0051301; GO:0071555
COG0771	A4WQD2	GO:0051301	GO:0005524; GO:0005737; GO:0007049; GO:0008360; GO:0008764; GO:0009252; GO:0051301; GO:0071555
COG0771	A4J2A9	GO:0051301	GO:0005524; GO:0005737; GO:0007049; GO:0008360; GO:0008764; GO:0009252; GO:0051301; GO:0071555
COG0771	B1MXV9	GO:0051301	GO:0005524; GO:0005737; GO:0007049; GO:0008360; GO:0008764; GO:0009252; GO:0051301; GO:0071555
COG0771	Q2S9Z0	GO:0051301	GO:0005524; GO:0005737; GO:0007049; GO:0008360; GO:0008764; GO:0009252; GO:0051301; GO:0071555
COG0771	A1TAX0	GO:0051301	GO:0005524; GO:0005737; GO:0007049; GO:0008360; GO:0008764; GO:0009252; GO:0051301; GO:0071555
COG0771	A8MH34	GO:0051301	GO:0005524; GO:0005737; GO:0007049; GO:0008360; GO:0008764; GO:0009252; GO:0051301; GO:0071555
COG0771	A1U3G0	GO:0051301	GO:0005524; GO:0005737; GO:0007049; GO:0008360; GO:0008764; GO:0009252; GO:0051301; GO:0071555
COG0771	A4XI02	GO:0051301	GO:0005524; GO:0005737; GO:0007049; GO:0008360; GO:0008764; GO:0009252; GO:0051301; GO:0071555
COG0771	A1VYE9	GO:0051301	GO:0005524; GO:0005737; GO:0007049; GO:0008360; GO:0008764; GO:0009252; GO:0051301; GO:0071555
COG0771	A5UZT4	GO:0051301	GO:0005524; GO:0005737; GO:0007049; GO:0008360; GO:0008764; GO:0009252; GO:0051301; GO:0071555
COG0771	A9KLU2	GO:0051301	GO:0005524; GO:0005737; GO:0007049; GO:0008360; GO:0008764; GO:0009252; GO:0051301; GO:0071555
COG0771	Q2KVF5	GO:0051301	GO:0004326; GO:0005524; GO:0005737; GO:0007049; GO:0008360; GO:0008764; GO:0009252; GO:0051301; GO:0071555
COG0771	Q1MPC1	GO:0051301	GO:0005524; GO:0005737; GO:0007049; GO:0008360; GO:0008764; GO:0009252; GO:0051301; GO:0071555; GO:0071949
COG0771	B0T833	GO:0051301	GO:0005524; GO:0005737; GO:0007049; GO:0008360; GO:0008764; GO:0009252; GO:0051301; GO:0071555
COG0771	Q8D2Z4	GO:0051301	GO:0005524; GO:0005737; GO:0007049; GO:0008360; GO:0008764; GO:0009252; GO:0051301; GO:0071555
COG0771	A4X981	GO:0051301	GO:0005524; GO:0005737; GO:0007049; GO:0008360; GO:0008764; GO:0009252; GO:0051301; GO:0071555
COG0771	A5D147	GO:0051301	GO:0005524; GO:0005737; GO:0007049; GO:0008360; GO:0008764; GO:0009252; GO:0051301; GO:0071555
COG0771	Q04LK1	GO:0051301	GO:0005524; GO:0005737; GO:0007049; GO:0008360; GO:0008764; GO:0009252; GO:0051301; GO:0071555
COG0771	Q163I6	GO:0051301	GO:0005524; GO:0005737; GO:0007049; GO:0008360; GO:0008764; GO:0009252; GO:0051301; GO:0071555
COG0771	C5BP36	GO:0051301	GO:0005524; GO:0005737; GO:0007049; GO:0008360; GO:0008764; GO:0009252; GO:0051301; GO:0071555
COG0771	B4U609	GO:0051301	GO:0005524; GO:0005737; GO:0007049; GO:0008360; GO:0008764; GO:0009252; GO:0051301; GO:0071555
COG0771	A7HNT0	GO:0051301	GO:0005524; GO:0005737; GO:0007049; GO:0008360; GO:0008764; GO:0009252; GO:0051301; GO:0071555
COG0771	A7NI97	GO:0051301	GO:0005524; GO:0005737; GO:0007049; GO:0008360; GO:0008764; GO:0009252; GO:0051301; GO:0071555
COG0771	A0PXN6	GO:0051301	GO:0005524; GO:0005737; GO:0007049; GO:0008360; GO:0008764; GO:0009252; GO:0051301; GO:0071555
COG0771	A3CLN5	GO:0051301	GO:0005524; GO:0005737; GO:0007049; GO:0008360; GO:0008764; GO:0009252; GO:0051301; GO:0071555
COG0771	Q0SMS3	GO:0051301	GO:0005524; GO:0005737; GO:0007049; GO:0008360; GO:0008764; GO:0009252; GO:0051301; GO:0071555
COG0771	Q1GAT6	GO:0051301	GO:0005524; GO:0005737; GO:0007049; GO:0008360; GO:0008764; GO:0009252; GO:0051301; GO:0071555
COG0771	A5IKI7	GO:0051301	GO:0005524; GO:0005737; GO:0007049; GO:0008360; GO:0008764; GO:0009252; GO:0051301; GO:0071555
COG0771	A6LJK7	GO:0051301	GO:0005524; GO:0005737; GO:0007049; GO:0008360; GO:0008764; GO:0009252; GO:0051301; GO:0071555
COG0771	B2JHG2	GO:0051301	GO:0005524; GO:0005737; GO:0007049; GO:0008360; GO:0008764; GO:0009252; GO:0051301; GO:0071555
COG0771	A4VTK3	GO:0051301	GO:0005524; GO:0005737; GO:0007049; GO:0008360; GO:0008764; GO:0009252; GO:0051301; GO:0071555
COG0771	Q0VS04	GO:0051301	GO:0005524; GO:0005737; GO:0007049; GO:0008360; GO:0008764; GO:0009252; GO:0051301; GO:0071555
COG0771	B8I2T4	GO:0051301	GO:0005524; GO:0005737; GO:0007049; GO:0008360; GO:0008764; GO:0009252; GO:0051301; GO:0071555
COG0771	A9AJ18	GO:0051301	GO:0005524; GO:0005737; GO:0007049; GO:0008360; GO:0008764; GO:0009252; GO:0051301; GO:0071555
COG0771	B8HW13	GO:0051301	GO:0005524; GO:0005737; GO:0007049; GO:0008360; GO:0008764; GO:0009252; GO:0051301; GO:0071555
COG0771	B9DPR3	GO:0051301	GO:0005524; GO:0005737; GO:0007049; GO:0008360; GO:0008764; GO:0009252; GO:0051301; GO:0071555
COG0771	B2SYX8	GO:0051301	GO:0005524; GO:0005737; GO:0007049; GO:0008360; GO:0008764; GO:0009252; GO:0051301; GO:0071555
COG0771	A8LS92	GO:0051301	GO:0005524; GO:0005737; GO:0007049; GO:0008360; GO:0008764; GO:0009252; GO:0051301; GO:0071555
COG0771	B3E3Y4	GO:0051301	GO:0005524; GO:0005737; GO:0007049; GO:0008360; GO:0008764; GO:0009252; GO:0051301; GO:0071555
COG0771	A9BGS7	GO:0051301	GO:0005524; GO:0005737; GO:0007049; GO:0008360; GO:0008764; GO:0009252; GO:0051301; GO:0071555
COG0771	B5EBP9	GO:0051301	GO:0005524; GO:0005737; GO:0007049; GO:0008360; GO:0008764; GO:0009252; GO:0051301; GO:0071555
COG0771	A8YUN8	GO:0051301	GO:0005524; GO:0005737; GO:0007049; GO:0008360; GO:0008764; GO:0009252; GO:0051301; GO:0071555
COG0771	A0M529	GO:0051301	GO:0005524; GO:0005737; GO:0007049; GO:0008360; GO:0008764; GO:0009252; GO:0051301; GO:0071555
COG0771	B7K318	GO:0051301	GO:0005524; GO:0005737; GO:0007049; GO:0008360; GO:0008764; GO:0009252; GO:0051301; GO:0071555
COG0771	A8F4W9	GO:0051301	GO:0005524; GO:0005737; GO:0007049; GO:0008360; GO:0008764; GO:0009252; GO:0051301; GO:0071555
COG0771	A2RJQ3	GO:0051301	GO:0005524; GO:0005737; GO:0007049; GO:0008360; GO:0008764; GO:0009252; GO:0051301; GO:0071555
COG0771	A5U4I2	GO:0051301	GO:0005524; GO:0005737; GO:0007049; GO:0008360; GO:0008764; GO:0009252; GO:0051301; GO:0071555
COG0771	A5N4L3	GO:0051301	GO:0005524; GO:0005737; GO:0007049; GO:0008360; GO:0008764; GO:0009252; GO:0051301; GO:0071555
COG0771	B2RIE9	GO:0051301	GO:0005524; GO:0005737; GO:0007049; GO:0008360; GO:0008764; GO:0009252; GO:0051301; GO:0071555
COG0771	B1X090	GO:0051301	GO:0005524; GO:0005737; GO:0007049; GO:0008360; GO:0008764; GO:0009252; GO:0051301; GO:0071555
COG0771	C6DZK4	GO:0051301	GO:0005524; GO:0005737; GO:0007049; GO:0008360; GO:0008764; GO:0009252; GO:0051301; GO:0071555
COG0771	B0JRM9	GO:0051301	GO:0005524; GO:0005737; GO:0007049; GO:0008360; GO:0008764; GO:0009252; GO:0051301; GO:0071555
COG0771	B4RFS2	GO:0051301	GO:0005524; GO:0005737; GO:0007049; GO:0008360; GO:0008764; GO:0009252; GO:0051301; GO:0071555
COG0771	B2A2H0	GO:0051301	GO:0005524; GO:0005737; GO:0007049; GO:0008360; GO:0008764; GO:0009252; GO:0051301; GO:0071555
COG0771	B9EB51	GO:0051301	GO:0005524; GO:0005737; GO:0007049; GO:0008360; GO:0008764; GO:0009252; GO:0051301; GO:0071555
COG0771	A8AW14	GO:0051301	GO:0005524; GO:0005737; GO:0007049; GO:0008360; GO:0008764; GO:0009252; GO:0051301; GO:0071555
COG0771	C5D8M2	GO:0051301	GO:0005524; GO:0005737; GO:0007049; GO:0008360; GO:0008764; GO:0009252; GO:0051301; GO:0071555
COG0771	B7IFU5	GO:0051301	GO:0005524; GO:0005737; GO:0007049; GO:0008360; GO:0008764; GO:0009252; GO:0051301; GO:0071555
COG0771	B0TZ72	GO:0051301	GO:0005524; GO:0005737; GO:0007049; GO:0008360; GO:0008764; GO:0009252; GO:0051301; GO:0071555
COG0771	B1VHC6	GO:0051301	GO:0005524; GO:0005737; GO:0007049; GO:0008360; GO:0008764; GO:0009252; GO:0051301; GO:0071555
COG0771	C4Z534	GO:0051301	GO:0005524; GO:0005737; GO:0007049; GO:0008360; GO:0008764; GO:0009252; GO:0051301; GO:0071555
COG0771	B3QLW6	GO:0051301	GO:0005524; GO:0005737; GO:0007049; GO:0008360; GO:0008764; GO:0009252; GO:0051301; GO:0071555
COG0771	B3QWT5	GO:0051301	GO:0005524; GO:0005737; GO:0007049; GO:0008360; GO:0008764; GO:0009252; GO:0051301; GO:0071555
COG0771	B9MQ99	GO:0051301	GO:0005524; GO:0005737; GO:0007049; GO:0008360; GO:0008764; GO:0009252; GO:0051301; GO:0071555
COG0771	B8IZT9	GO:0051301	GO:0005524; GO:0005737; GO:0007049; GO:0008360; GO:0008764; GO:0009252; GO:0051301; GO:0071555
COG0771	C1FNC3	GO:0051301	GO:0005524; GO:0005737; GO:0007049; GO:0008360; GO:0008764; GO:0009252; GO:0051301; GO:0071555
COG0771	A5VJ32	GO:0051301	GO:0005524; GO:0005737; GO:0007049; GO:0008360; GO:0008764; GO:0009252; GO:0051301; GO:0071555
COG0771	Q2LR50	GO:0051301	GO:0005524; GO:0005737; GO:0007049; GO:0008360; GO:0008764; GO:0009252; GO:0051301; GO:0071555
COG0771	B7VJ01	GO:0051301	GO:0005524; GO:0005737; GO:0007049; GO:0008360; GO:0008764; GO:0009252; GO:0051301; GO:0071555
COG0771	Q7V0A5	GO:0051301	GO:0005524; GO:0005737; GO:0007049; GO:0008360; GO:0008764; GO:0009252; GO:0051301; GO:0071555
COG0771	Q6FFC2	GO:0051301	GO:0005524; GO:0005737; GO:0007049; GO:0008360; GO:0008764; GO:0009252; GO:0051301; GO:0071555
COG0771	Q8ZIF1	GO:0051301	GO:0005524; GO:0005737; GO:0007049; GO:0008360; GO:0008764; GO:0009252; GO:0051301; GO:0071555
COG0771	B2J6I3	GO:0051301	GO:0005524; GO:0005737; GO:0007049; GO:0008360; GO:0008764; GO:0009252; GO:0051301; GO:0071555
COG0771	Q9F1N2	GO:0051301	GO:0005524; GO:0005737; GO:0007049; GO:0008360; GO:0008764; GO:0009252; GO:0051301; GO:0071555
COG0771	B7KH28	GO:0051301	GO:0005524; GO:0005737; GO:0007049; GO:0008360; GO:0008764; GO:0009252; GO:0051301; GO:0071555
COG0771	Q5WFG8	GO:0051301	GO:0005524; GO:0005737; GO:0007049; GO:0008360; GO:0008764; GO:0009252; GO:0051301; GO:0071555
COG0771	P45063	GO:0051301	GO:0005524; GO:0005737; GO:0007049; GO:0008360; GO:0008764; GO:0009252; GO:0051301; GO:0071555
COG0771	Q319C4	GO:0051301	GO:0004326; GO:0005524; GO:0005737; GO:0007049; GO:0008360; GO:0008764; GO:0009252; GO:0051301; GO:0071555
COG0771	Q7V5V5	GO:0051301	GO:0004326; GO:0005524; GO:0005737; GO:0007049; GO:0008360; GO:0008764; GO:0009252; GO:0051301; GO:0071555
COG0771	Q5P6Z4	GO:0051301	GO:0005524; GO:0005737; GO:0007049; GO:0008360; GO:0008764; GO:0009252; GO:0051301; GO:0071555
COG0771	P9WJL5	GO:0051301	GO:0005524; GO:0005829; GO:0007049; GO:0008360; GO:0008764; GO:0009252; GO:0051301; GO:0071555
COG0771	P14900	GO:0051301	GO:0005524; GO:0005737; GO:0007049; GO:0008360; GO:0008764; GO:0009252; GO:0042802; GO:0051301; GO:0071555
COG0771	Q8X9Y9	GO:0051301	GO:0005524; GO:0005737; GO:0007049; GO:0008360; GO:0008764; GO:0009252; GO:0051301; GO:0071555
COG0771	Q9Z705	GO:0051301	GO:0005524; GO:0005737; GO:0007049; GO:0008360; GO:0008764; GO:0009252; GO:0051301; GO:0071555
COG0771	Q7U8T1	GO:0051301	GO:0005524; GO:0005737; GO:0007049; GO:0008360; GO:0008764; GO:0009252; GO:0051301; GO:0071555
COG0771	O25236	GO:0051301	GO:0004326; GO:0005524; GO:0005737; GO:0007049; GO:0008360; GO:0008764; GO:0009252; GO:0051301; GO:0071555
COG0771	Q9ZLY0	GO:0051301	GO:0004326; GO:0005524; GO:0005737; GO:0007049; GO:0008360; GO:0008764; GO:0009252; GO:0051301; GO:0071555
COG0771	Q728U6	GO:0051301	GO:0005524; GO:0005737; GO:0007049; GO:0008360; GO:0008764; GO:0009252; GO:0051301; GO:0071555
COG0771	B8DP81	GO:0051301	GO:0005524; GO:0005737; GO:0007049; GO:0008360; GO:0008764; GO:0009252; GO:0051301; GO:0071555; GO:0071949
COG0771	Q8Z9H0	GO:0051301	GO:0005524; GO:0005737; GO:0007049; GO:0008360; GO:0008764; GO:0009252; GO:0051301; GO:0071555
COG0771	Q2FZ92	GO:0051301	GO:0005524; GO:0005737; GO:0007049; GO:0008360; GO:0008764; GO:0009252; GO:0051301; GO:0071555
COG0771	A8ZXW5	GO:0051301	GO:0005524; GO:0005737; GO:0007049; GO:0008360; GO:0008764; GO:0009252; GO:0051301; GO:0071555
COG0773	Q9X827	GO:0051301	GO:0005524; GO:0005737; GO:0007049; GO:0008360; GO:0008763; GO:0009252; GO:0051301; GO:0071555
COG0773	Q0SHS2	GO:0051301	GO:0005524; GO:0005737; GO:0007049; GO:0008360; GO:0008763; GO:0009252; GO:0051301; GO:0071555
COG0773	Q8YM75	GO:0051301	GO:0005524; GO:0005737; GO:0007049; GO:0008360; GO:0008763; GO:0009252; GO:0051301; GO:0071555
COG0773	Q2JD48	GO:0051301	GO:0005524; GO:0005737; GO:0007049; GO:0008360; GO:0008763; GO:0009252; GO:0051301; GO:0071555
COG0773	P57310	GO:0051301	GO:0005524; GO:0005737; GO:0007049; GO:0008360; GO:0008763; GO:0009252; GO:0051301; GO:0071555
COG0773	Q3ANM4	GO:0051301	GO:0005524; GO:0005737; GO:0007049; GO:0008360; GO:0008763; GO:0009252; GO:0051301; GO:0071555
COG0773	P74528	GO:0051301	GO:0005524; GO:0005737; GO:0007049; GO:0008360; GO:0008763; GO:0009252; GO:0051301; GO:0071555
COG0773	P95836	GO:0051301	GO:0005524; GO:0005737; GO:0007049; GO:0008360; GO:0008763; GO:0009252; GO:0051301; GO:0071555
COG0773	A4YZK2	GO:0051301	GO:0005524; GO:0005737; GO:0007049; GO:0008360; GO:0008763; GO:0009252; GO:0051301; GO:0071555
COG0773	C0QPY2	GO:0051301	GO:0005524; GO:0005737; GO:0007049; GO:0008360; GO:0008763; GO:0009252; GO:0051301; GO:0071555
COG0773	Q24ZG1	GO:0051301	GO:0005524; GO:0005737; GO:0007049; GO:0008360; GO:0008763; GO:0009252; GO:0051301; GO:0071555
COG0773	Q81KQ2	GO:0051301	GO:0005524; GO:0005737; GO:0007049; GO:0008360; GO:0008763; GO:0009252; GO:0051301; GO:0071555
COG0773	A0L5N0	GO:0051301	GO:0005524; GO:0005737; GO:0007049; GO:0008360; GO:0008763; GO:0009252; GO:0051301; GO:0071555
COG0773	Q47AA5	GO:0051301	GO:0005524; GO:0005737; GO:0007049; GO:0008360; GO:0008763; GO:0009252; GO:0051301; GO:0071555
COG0773	Q88N75	GO:0051301	GO:0005524; GO:0005737; GO:0007049; GO:0008360; GO:0008763; GO:0009252; GO:0051301; GO:0071555
COG0773	Q9PF80	GO:0051301	GO:0005524; GO:0005737; GO:0007049; GO:0008360; GO:0008763; GO:0009252; GO:0051301; GO:0071555
COG0773	P61683	GO:0051301	GO:0005524; GO:0005737; GO:0007049; GO:0008360; GO:0008763; GO:0009252; GO:0051301; GO:0071555
COG0773	Q7VEJ1	GO:0051301	GO:0005524; GO:0005737; GO:0007049; GO:0008360; GO:0008763; GO:0009252; GO:0051301; GO:0071555
COG0773	A2BZC5	GO:0051301	GO:0005524; GO:0005737; GO:0007049; GO:0008360; GO:0008763; GO:0009252; GO:0051301; GO:0071555
COG0773	Q47VR0	GO:0051301	GO:0005524; GO:0005737; GO:0007049; GO:0008360; GO:0008763; GO:0009252; GO:0051301; GO:0071555
COG0773	Q8Y6S8	GO:0051301	GO:0005524; GO:0005737; GO:0007049; GO:0008360; GO:0008763; GO:0009252; GO:0051301; GO:0071555
COG0773	Q97PS8	GO:0051301	GO:0005524; GO:0005737; GO:0007049; GO:0008360; GO:0008763; GO:0009252; GO:0051301; GO:0071555
COG0773	Q8DP40	GO:0051301	GO:0005524; GO:0005737; GO:0007049; GO:0008360; GO:0008763; GO:0009252; GO:0051301; GO:0071555
COG0773	Q5HNG9	GO:0051301	GO:0005524; GO:0005737; GO:0007049; GO:0008360; GO:0008763; GO:0009252; GO:0051301; GO:0071555
COG0773	Q8CS47	GO:0051301	GO:0005524; GO:0005737; GO:0007049; GO:0008360; GO:0008763; GO:0009252; GO:0051301; GO:0071555
COG0773	Q8UDM9	GO:0051301	GO:0005524; GO:0005737; GO:0007049; GO:0008360; GO:0008763; GO:0009252; GO:0051301; GO:0071555
COG0773	Q5NI50	GO:0051301	GO:0005524; GO:0005737; GO:0007049; GO:0008360; GO:0008763; GO:0009252; GO:0051301; GO:0071555
COG0773	C0Q8P4	GO:0051301	GO:0005524; GO:0005737; GO:0007049; GO:0008360; GO:0008763; GO:0009252; GO:0051301; GO:0071555
COG0773	Q6AJ54	GO:0051301	GO:0005524; GO:0005737; GO:0007049; GO:0008360; GO:0008763; GO:0009252; GO:0051301; GO:0071555
COG0773	Q0A6K3	GO:0051301	GO:0005524; GO:0005737; GO:0007049; GO:0008360; GO:0008763; GO:0009252; GO:0051301; GO:0071555
COG0773	Q8RDQ2	GO:0051301	GO:0005524; GO:0005737; GO:0007049; GO:0008360; GO:0008763; GO:0009252; GO:0051301; GO:0071555
COG0773	Q8PCJ9	GO:0051301	GO:0005524; GO:0005737; GO:0007049; GO:0008360; GO:0008763; GO:0009252; GO:0051301; GO:0071555
COG0773	Q8PPA7	GO:0051301	GO:0005524; GO:0005737; GO:0007049; GO:0008360; GO:0008763; GO:0009252; GO:0051301; GO:0071555
COG0773	Q9A5A6	GO:0051301	GO:0005524; GO:0005737; GO:0007049; GO:0008360; GO:0008763; GO:0009252; GO:0051301; GO:0071555
COG0773	Q9PNN7	GO:0051301	GO:0005524; GO:0005737; GO:0007049; GO:0008360; GO:0008763; GO:0009252; GO:0051301; GO:0071555
COG0773	Q8KGD5	GO:0051301	GO:0005524; GO:0005737; GO:0007049; GO:0008360; GO:0008763; GO:0009252; GO:0051301; GO:0071555
COG0773	Q0TMG0	GO:0051301	GO:0005524; GO:0005737; GO:0007049; GO:0008360; GO:0008763; GO:0009252; GO:0051301; GO:0071555
COG0773	A1SL79	GO:0051301	GO:0005524; GO:0005737; GO:0007049; GO:0008360; GO:0008763; GO:0009252; GO:0051301; GO:0071555
COG0773	Q8FNU1	GO:0051301	GO:0005524; GO:0005737; GO:0007049; GO:0008360; GO:0008763; GO:0009252; GO:0051301; GO:0071555
COG0773	Q7MNV0	GO:0051301	GO:0005524; GO:0005737; GO:0007049; GO:0008360; GO:0008763; GO:0009252; GO:0051301; GO:0071555
COG0773	P94335	GO:0051301	GO:0005524; GO:0005737; GO:0007049; GO:0008360; GO:0008763; GO:0009252; GO:0051301; GO:0071555
COG0773	Q8DLV5	GO:0051301	GO:0005524; GO:0005737; GO:0007049; GO:0008360; GO:0008763; GO:0009252; GO:0051301; GO:0071555
COG0773	P65470	GO:0051301	GO:0005524; GO:0005737; GO:0007049; GO:0008360; GO:0008763; GO:0009252; GO:0051301; GO:0071555
COG0773	A3DIP6	GO:0051301	GO:0005524; GO:0005737; GO:0007049; GO:0008360; GO:0008763; GO:0009252; GO:0051301; GO:0071555
COG0773	Q03YA3	GO:0051301	GO:0005524; GO:0005737; GO:0007049; GO:0008360; GO:0008763; GO:0009252; GO:0051301; GO:0071555
COG0773	Q21MG8	GO:0051301	GO:0005524; GO:0005737; GO:0007049; GO:0008360; GO:0008763; GO:0009252; GO:0051301; GO:0071555
COG0773	Q04EI0	GO:0051301	GO:0005524; GO:0005737; GO:0007049; GO:0008360; GO:0008763; GO:0009252; GO:0051301; GO:0071555
COG0773	Q10XH7	GO:0051301	GO:0005524; GO:0005737; GO:0007049; GO:0008360; GO:0008763; GO:0009252; GO:0051301; GO:0071555
COG0773	Q7VQI7	GO:0051301	GO:0005524; GO:0005737; GO:0007049; GO:0008360; GO:0008763; GO:0009252; GO:0051301; GO:0071555
COG0773	Q1IKH1	GO:0051301	GO:0005524; GO:0005737; GO:0007049; GO:0008360; GO:0008763; GO:0009252; GO:0051301; GO:0071555
COG0773	A4G8T7	GO:0051301	GO:0005524; GO:0005737; GO:0007049; GO:0008360; GO:0008763; GO:0009252; GO:0051301; GO:0071555
COG0773	Q0I1D2	GO:0051301	GO:0005524; GO:0005737; GO:0007049; GO:0008360; GO:0008763; GO:0009252; GO:0051301; GO:0071555
COG0773	Q4ZNZ1	GO:0051301	GO:0005524; GO:0005737; GO:0007049; GO:0008360; GO:0008763; GO:0009252; GO:0051301; GO:0071555
COG0773	Q3K745	GO:0051301	GO:0005524; GO:0005737; GO:0007049; GO:0008360; GO:0008763; GO:0009252; GO:0051301; GO:0071555
COG0773	Q313Q2	GO:0051301	GO:0005524; GO:0005737; GO:0007049; GO:0008360; GO:0008763; GO:0009252; GO:0051301; GO:0071555
COG0773	Q8DSP4	GO:0051301	GO:0005524; GO:0005737; GO:0007049; GO:0008360; GO:0008763; GO:0009252; GO:0051301; GO:0071555
COG0773	Q8E3U2	GO:0051301	GO:0005524; GO:0005737; GO:0007049; GO:0008360; GO:0008763; GO:0009252; GO:0051301; GO:0071555
COG0773	Q8E9P8	GO:0051301	GO:0005524; GO:0005737; GO:0007049; GO:0008360; GO:0008763; GO:0009252; GO:0051301; GO:0071555
COG0773	B4E6J1	GO:0051301	GO:0005524; GO:0005737; GO:0007049; GO:0008360; GO:0008763; GO:0009252; GO:0051301; GO:0071555
COG0773	B2HGR5	GO:0051301	GO:0005524; GO:0005737; GO:0007049; GO:0008360; GO:0008763; GO:0009252; GO:0051301; GO:0071555
COG0773	C3KCT1	GO:0051301	GO:0005524; GO:0005737; GO:0007049; GO:0008360; GO:0008763; GO:0009252; GO:0051301; GO:0071555
COG0773	Q1ME34	GO:0051301	GO:0005524; GO:0005737; GO:0007049; GO:0008360; GO:0008763; GO:0009252; GO:0051301; GO:0071555
COG0773	B8FBR7	GO:0051301	GO:0005524; GO:0005737; GO:0007049; GO:0008360; GO:0008763; GO:0009252; GO:0051301; GO:0071555
COG0773	Q6D0I4	GO:0051301	GO:0005524; GO:0005737; GO:0007049; GO:0008360; GO:0008763; GO:0009252; GO:0051301; GO:0071555
COG0773	Q4K6J4	GO:0051301	GO:0005524; GO:0005737; GO:0007049; GO:0008360; GO:0008763; GO:0009252; GO:0051301; GO:0071555
COG0773	Q88WZ5	GO:0051301	GO:0005524; GO:0005737; GO:0007049; GO:0008360; GO:0008763; GO:0009252; GO:0051301; GO:0071555
COG0773	Q8EP84	GO:0051301	GO:0005524; GO:0005737; GO:0007049; GO:0008360; GO:0008763; GO:0009252; GO:0051301; GO:0071555
COG0773	Q65RY7	GO:0051301	GO:0005524; GO:0005737; GO:0007049; GO:0008360; GO:0008763; GO:0009252; GO:0051301; GO:0071555
COG0773	Q87WY6	GO:0051301	GO:0005524; GO:0005737; GO:0007049; GO:0008360; GO:0008763; GO:0009252; GO:0051301; GO:0071555
COG0773	Q87SG3	GO:0051301	GO:0005524; GO:0005737; GO:0007049; GO:0008360; GO:0008763; GO:0009252; GO:0051301; GO:0071555
COG0773	P40778	GO:0051301	GO:0005524; GO:0005737; GO:0007049; GO:0008360; GO:0008763; GO:0009252; GO:0051301; GO:0071555
COG0773	O67373	GO:0051301	GO:0005524; GO:0005737; GO:0007049; GO:0008360; GO:0008763; GO:0009252; GO:0051301; GO:0071555
COG0773	Q89FU8	GO:0051301	GO:0005524; GO:0005737; GO:0007049; GO:0008360; GO:0008763; GO:0009252; GO:0051301; GO:0071555
COG0773	P65468	GO:0051301	GO:0005524; GO:0005737; GO:0007049; GO:0008360; GO:0008763; GO:0009252; GO:0051301; GO:0071555
COG0773	P59418	GO:0051301	GO:0005524; GO:0005737; GO:0007049; GO:0008360; GO:0008763; GO:0009252; GO:0051301; GO:0071555
COG0773	B8CNL2	GO:0051301	GO:0005524; GO:0005737; GO:0007049; GO:0008360; GO:0008763; GO:0009252; GO:0051301; GO:0071555
COG0773	Q833N6	GO:0051301	GO:0005524; GO:0005737; GO:0007049; GO:0008360; GO:0008763; GO:0009252; GO:0051301; GO:0071555
COG0773	Q83F17	GO:0051301	GO:0005524; GO:0005737; GO:0007049; GO:0008360; GO:0008763; GO:0009252; GO:0051301; GO:0071555
COG0773	Q82L07	GO:0051301	GO:0005524; GO:0005737; GO:0007049; GO:0008360; GO:0008763; GO:0009252; GO:0051301; GO:0071555
COG0773	Q821S4	GO:0051301	GO:0005524; GO:0005737; GO:0007049; GO:0008360; GO:0008716; GO:0008763; GO:0009252; GO:0046872; GO:0051301; GO:0071555
COG0773	Q0BXU4	GO:0051301	GO:0005524; GO:0005737; GO:0007049; GO:0008360; GO:0008763; GO:0009252; GO:0051301; GO:0071555
COG0773	Q82VS2	GO:0051301	GO:0005524; GO:0005737; GO:0007049; GO:0008360; GO:0008763; GO:0009252; GO:0051301; GO:0071555
COG0773	A1WC05	GO:0051301	GO:0005524; GO:0005737; GO:0007049; GO:0008360; GO:0008763; GO:0009252; GO:0051301; GO:0071555
COG0773	Q7VMY1	GO:0051301	GO:0005524; GO:0005737; GO:0007049; GO:0008360; GO:0008763; GO:0009252; GO:0051301; GO:0071555
COG0773	Q01Q49	GO:0051301	GO:0005524; GO:0005737; GO:0007049; GO:0008360; GO:0008763; GO:0009252; GO:0051301; GO:0071555
COG0773	C1A0X4	GO:0051301	GO:0005524; GO:0005737; GO:0007049; GO:0008360; GO:0008763; GO:0009252; GO:0051301; GO:0071555
COG0773	Q5KW36	GO:0051301	GO:0005524; GO:0005737; GO:0007049; GO:0008360; GO:0008763; GO:0009252; GO:0051301; GO:0071555
COG0773	C1F455	GO:0051301	GO:0005524; GO:0005737; GO:0007049; GO:0008360; GO:0008763; GO:0009252; GO:0051301; GO:0071555
COG0773	Q3MAP8	GO:0051301	GO:0005524; GO:0005737; GO:0007049; GO:0008360; GO:0008763; GO:0009252; GO:0051301; GO:0071555
COG0773	Q51831	GO:0051301	GO:0005524; GO:0005737; GO:0007049; GO:0008360; GO:0008763; GO:0009252; GO:0051301; GO:0071555
COG0773	B7J3V1	GO:0051301	GO:0005524; GO:0005737; GO:0007049; GO:0008360; GO:0008763; GO:0009252; GO:0051301; GO:0071555
COG0773	Q62GS8	GO:0051301	GO:0005524; GO:0005737; GO:0007049; GO:0008360; GO:0008763; GO:0009252; GO:0051301; GO:0071555
COG0773	Q9PLG1	GO:0051301	GO:0005524; GO:0005737; GO:0007049; GO:0008360; GO:0008716; GO:0008763; GO:0009252; GO:0046872; GO:0051301; GO:0071555
COG0773	Q9RWN9	GO:0051301	GO:0005524; GO:0005737; GO:0007049; GO:0008360; GO:0008763; GO:0009252; GO:0051301; GO:0071555
COG0773	P61679	GO:0051301	GO:0005524; GO:0005737; GO:0007049; GO:0008360; GO:0008763; GO:0009252; GO:0051301; GO:0071555
COG0773	Q604V8	GO:0051301	GO:0005524; GO:0005737; GO:0007049; GO:0008360; GO:0008763; GO:0009252; GO:0051301; GO:0071555
COG0773	Q7N148	GO:0051301	GO:0005524; GO:0005737; GO:0007049; GO:0008360; GO:0008763; GO:0009252; GO:0051301; GO:0071555
COG0773	Q9WY73	GO:0051301	GO:0005524; GO:0005737; GO:0007049; GO:0008360; GO:0008763; GO:0009252; GO:0051301; GO:0071555
COG0773	O83361	GO:0051301	GO:0005524; GO:0005737; GO:0007049; GO:0008360; GO:0008763; GO:0009252; GO:0051301; GO:0071555
COG0773	Q9KPG8	GO:0051301	GO:0005524; GO:0005737; GO:0007049; GO:0008360; GO:0008763; GO:0009252; GO:0051301; GO:0071555
COG0773	Q7NQ00	GO:0051301	GO:0005524; GO:0005737; GO:0007049; GO:0008360; GO:0008763; GO:0009252; GO:0051301; GO:0071555
COG0773	Q3AAE7	GO:0051301	GO:0005524; GO:0005737; GO:0007049; GO:0008360; GO:0008763; GO:0009252; GO:0051301; GO:0071555
COG0773	A5EY22	GO:0051301	GO:0005524; GO:0005737; GO:0007049; GO:0008360; GO:0008763; GO:0009252; GO:0051301; GO:0071555
COG0773	A0R015	GO:0051301	GO:0005524; GO:0005737; GO:0007049; GO:0008360; GO:0008763; GO:0009252; GO:0051301; GO:0071555
COG0773	Q1D0T1	GO:0051301	GO:0005524; GO:0005737; GO:0007049; GO:0008360; GO:0008763; GO:0009252; GO:0051301; GO:0071555
COG0773	Q5LU62	GO:0051301	GO:0005524; GO:0005737; GO:0007049; GO:0008360; GO:0008763; GO:0009252; GO:0051301; GO:0071555
COG0773	Q5YYX8	GO:0051301	GO:0005524; GO:0005737; GO:0007049; GO:0008360; GO:0008763; GO:0009252; GO:0051301; GO:0071555
COG0773	Q7NI67	GO:0051301	GO:0005524; GO:0005737; GO:0007049; GO:0008360; GO:0008763; GO:0009252; GO:0051301; GO:0071555
COG0773	Q7WFS3	GO:0051301	GO:0005524; GO:0005737; GO:0007049; GO:0008360; GO:0008763; GO:0009252; GO:0051301; GO:0071555
COG0773	Q7VUQ4	GO:0051301	GO:0005524; GO:0005737; GO:0007049; GO:0008360; GO:0008763; GO:0009252; GO:0051301; GO:0071555
COG0773	P61680	GO:0051301	GO:0005524; GO:0005737; GO:0007049; GO:0008360; GO:0008763; GO:0009252; GO:0051301; GO:0071555
COG0773	Q68XC2	GO:0051301	GO:0005524; GO:0005737; GO:0007049; GO:0008360; GO:0008763; GO:0009252; GO:0051301; GO:0071555
COG0773	P61682	GO:0051301	GO:0005524; GO:0005737; GO:0007049; GO:0008360; GO:0008763; GO:0009252; GO:0051301; GO:0071555
COG0773	Q4FQW0	GO:0051301	GO:0005524; GO:0005737; GO:0007049; GO:0008360; GO:0008763; GO:0009252; GO:0051301; GO:0071555
COG0773	P61681	GO:0051301	GO:0005524; GO:0005737; GO:0007049; GO:0008360; GO:0008763; GO:0009252; GO:0051301; GO:0071555
COG0773	B1YKE8	GO:0051301	GO:0005524; GO:0005737; GO:0007049; GO:0008360; GO:0008763; GO:0009252; GO:0051301; GO:0071555
COG0773	Q46WZ5	GO:0051301	GO:0005524; GO:0005737; GO:0007049; GO:0008360; GO:0008763; GO:0009252; GO:0051301; GO:0071555
COG0773	Q5M641	GO:0051301	GO:0005524; GO:0005737; GO:0007049; GO:0008360; GO:0008763; GO:0009252; GO:0051301; GO:0071555
COG0773	Q6MBS8	GO:0051301	GO:0005524; GO:0005737; GO:0007049; GO:0008360; GO:0008763; GO:0009252; GO:0051301; GO:0071555
COG0773	Q9RNM7	GO:0051301	GO:0005524; GO:0005737; GO:0007049; GO:0008360; GO:0008763; GO:0009252; GO:0051301; GO:0071555
COG0773	P61676	GO:0051301	GO:0005524; GO:0005737; GO:0007049; GO:0008360; GO:0008763; GO:0009252; GO:0051301; GO:0071555
COG0773	Q48EF9	GO:0051301	GO:0005524; GO:0005737; GO:0007049; GO:0008360; GO:0008763; GO:0009252; GO:0051301; GO:0071555
COG0773	Q2RK78	GO:0051301	GO:0005524; GO:0005737; GO:0007049; GO:0008360; GO:0008763; GO:0009252; GO:0051301; GO:0071555
COG0773	Q1GZ02	GO:0051301	GO:0005524; GO:0005737; GO:0007049; GO:0008360; GO:0008763; GO:0009252; GO:0051301; GO:0071555
COG0773	Q1AVX4	GO:0051301	GO:0005524; GO:0005737; GO:0007049; GO:0008360; GO:0008763; GO:0009252; GO:0051301; GO:0071555
COG0773	Q1LIM7	GO:0051301	GO:0005524; GO:0005737; GO:0007049; GO:0008360; GO:0008763; GO:0009252; GO:0051301; GO:0071555
COG0773	Q13TZ3	GO:0051301	GO:0005524; GO:0005737; GO:0007049; GO:0008360; GO:0008763; GO:0009252; GO:0051301; GO:0071555
COG0773	Q11GS6	GO:0051301	GO:0005524; GO:0005737; GO:0007049; GO:0008360; GO:0008763; GO:0009252; GO:0051301; GO:0071555
COG0773	Q92NM0	GO:0051301	GO:0005524; GO:0005737; GO:0007049; GO:0008360; GO:0008763; GO:0009252; GO:0051301; GO:0071555
COG0773	Q98KB4	GO:0051301	GO:0005524; GO:0005737; GO:0007049; GO:0008360; GO:0008763; GO:0009252; GO:0051301; GO:0071555
COG0773	A6WCX3	GO:0051301	GO:0005524; GO:0005737; GO:0007049; GO:0008360; GO:0008763; GO:0009252; GO:0051301; GO:0071555
COG0773	Q8XVI8	GO:0051301	GO:0005524; GO:0005737; GO:0007049; GO:0008360; GO:0008763; GO:0009252; GO:0051301; GO:0071555
COG0773	Q6A9Q1	GO:0051301	GO:0005524; GO:0005737; GO:0007049; GO:0008360; GO:0008763; GO:0009252; GO:0051301; GO:0071555
COG0773	Q5MZI0	GO:0051301	GO:0005524; GO:0005737; GO:0007049; GO:0008360; GO:0008763; GO:0009252; GO:0051301; GO:0071555
COG0773	A4JB95	GO:0051301	GO:0005524; GO:0005737; GO:0007049; GO:0008360; GO:0008763; GO:0009252; GO:0051301; GO:0071555
COG0773	Q2RVU5	GO:0051301	GO:0005524; GO:0005737; GO:0007049; GO:0008360; GO:0008763; GO:0009252; GO:0051301; GO:0071555
COG0773	Q11RH6	GO:0051301	GO:0005524; GO:0005737; GO:0007049; GO:0008360; GO:0008763; GO:0009252; GO:0051301; GO:0071555
COG0773	Q39YL8	GO:0051301	GO:0005524; GO:0005737; GO:0007049; GO:0008360; GO:0008763; GO:0009252; GO:0051301; GO:0071555
COG0773	Q47QW8	GO:0051301	GO:0005524; GO:0005737; GO:0007049; GO:0008360; GO:0008763; GO:0009252; GO:0051301; GO:0071555
COG0773	Q9K7W1	GO:0051301	GO:0005524; GO:0005737; GO:0007049; GO:0008360; GO:0008763; GO:0009252; GO:0051301; GO:0071555
COG0773	Q63QJ8	GO:0051301	GO:0005524; GO:0005737; GO:0007049; GO:0008360; GO:0008763; GO:0009252; GO:0051301; GO:0071555
COG0773	Q97E89	GO:0051301	GO:0005524; GO:0005737; GO:0007049; GO:0008360; GO:0008763; GO:0009252; GO:0051301; GO:0071555
COG0773	Q181B7	GO:0051301	GO:0005524; GO:0005737; GO:0007049; GO:0008360; GO:0008763; GO:0009252; GO:0051301; GO:0071555
COG0773	A9H0J3	GO:0051301	GO:0005524; GO:0005737; GO:0007049; GO:0008360; GO:0008763; GO:0009252; GO:0051301; GO:0071555
COG0773	Q5FIS8	GO:0051301	GO:0005524; GO:0005737; GO:0007049; GO:0008360; GO:0008763; GO:0009252; GO:0051301; GO:0071555
COG0773	Q9CE10	GO:0051301	GO:0005524; GO:0005737; GO:0007049; GO:0008360; GO:0008763; GO:0009252; GO:0051301; GO:0071555
COG0773	Q5ZSA5	GO:0051301	GO:0005524; GO:0005737; GO:0007049; GO:0008360; GO:0008763; GO:0009252; GO:0051301; GO:0071555
COG0773	Q92BA4	GO:0051301	GO:0005524; GO:0005737; GO:0007049; GO:0008360; GO:0008763; GO:0009252; GO:0051301; GO:0071555
COG0773	P57994	GO:0051301	GO:0005524; GO:0005737; GO:0007049; GO:0008360; GO:0008763; GO:0009252; GO:0051301; GO:0071555
COG0773	Q3J4M1	GO:0051301	GO:0005524; GO:0005737; GO:0007049; GO:0008360; GO:0008763; GO:0009252; GO:0051301; GO:0071555
COG0773	Q9ZDS8	GO:0051301	GO:0005524; GO:0005737; GO:0007049; GO:0008360; GO:0008763; GO:0009252; GO:0051301; GO:0071555
COG0773	Q8R749	GO:0051301	GO:0005524; GO:0005737; GO:0007049; GO:0008360; GO:0008763; GO:0009252; GO:0051301; GO:0071555
COG0773	Q03GC5	GO:0051301	GO:0005524; GO:0005737; GO:0007049; GO:0008360; GO:0008763; GO:0009252; GO:0051301; GO:0071555
COG0773	Q65G22	GO:0051301	GO:0005524; GO:0005737; GO:0007049; GO:0008360; GO:0008763; GO:0009252; GO:0051301; GO:0071555
COG0773	Q2G994	GO:0051301	GO:0005524; GO:0005737; GO:0007049; GO:0008360; GO:0008763; GO:0009252; GO:0051301; GO:0071555
COG0773	Q4L784	GO:0051301	GO:0005524; GO:0005737; GO:0007049; GO:0008360; GO:0008763; GO:0009252; GO:0051301; GO:0071555
COG0773	Q6AE65	GO:0051301	GO:0005524; GO:0005737; GO:0007049; GO:0008360; GO:0008763; GO:0009252; GO:0051301; GO:0071555
COG0773	Q6G125	GO:0051301	GO:0005524; GO:0005737; GO:0007049; GO:0008360; GO:0008763; GO:0009252; GO:0051301; GO:0071555
COG0773	Q6G2Q6	GO:0051301	GO:0005524; GO:0005737; GO:0007049; GO:0008360; GO:0008763; GO:0009252; GO:0051301; GO:0071555
COG0773	Q5R0M0	GO:0051301	GO:0005524; GO:0005737; GO:0007049; GO:0008360; GO:0008763; GO:0009252; GO:0051301; GO:0071555
COG0773	A5EPK1	GO:0051301	GO:0005524; GO:0005737; GO:0007049; GO:0008360; GO:0008763; GO:0009252; GO:0051301; GO:0071555
COG0773	A9WRD7	GO:0051301	GO:0005524; GO:0005737; GO:0007049; GO:0008360; GO:0008763; GO:0009252; GO:0051301; GO:0071555
COG0773	B3EIK7	GO:0051301	GO:0005524; GO:0005737; GO:0007049; GO:0008360; GO:0008763; GO:0009252; GO:0051301; GO:0071555
COG0773	A1BJX7	GO:0051301	GO:0005524; GO:0005737; GO:0007049; GO:0008360; GO:0008763; GO:0009252; GO:0051301; GO:0071555
COG0773	A4SH01	GO:0051301	GO:0005524; GO:0005737; GO:0007049; GO:0008360; GO:0008763; GO:0009252; GO:0051301; GO:0071555
COG0773	A1R5F9	GO:0051301	GO:0005524; GO:0005737; GO:0007049; GO:0008360; GO:0008763; GO:0009252; GO:0051301; GO:0071555
COG0773	Q2IG30	GO:0051301	GO:0005524; GO:0005737; GO:0007049; GO:0008360; GO:0008763; GO:0009252; GO:0051301; GO:0071555
COG0773	Q1QVG8	GO:0051301	GO:0005524; GO:0005737; GO:0007049; GO:0008360; GO:0008763; GO:0009252; GO:0051301; GO:0071555
COG0773	A0JV95	GO:0051301	GO:0005524; GO:0005737; GO:0007049; GO:0008360; GO:0008763; GO:0009252; GO:0051301; GO:0071555
COG0773	Q28NN6	GO:0051301	GO:0005524; GO:0005737; GO:0007049; GO:0008360; GO:0008763; GO:0009252; GO:0051301; GO:0071555
COG0773	A6LPI8	GO:0051301	GO:0005524; GO:0005737; GO:0007049; GO:0008360; GO:0008763; GO:0009252; GO:0051301; GO:0071555
COG0773	Q65ZV7	GO:0051301	GO:0005524; GO:0005737; GO:0007049; GO:0008360; GO:0008763; GO:0009252; GO:0051301; GO:0071555
COG0773	B4S6Q8	GO:0051301	GO:0005524; GO:0005737; GO:0007049; GO:0008360; GO:0008763; GO:0009252; GO:0051301; GO:0071555
COG0773	Q5FUJ4	GO:0051301	GO:0005524; GO:0005737; GO:0007049; GO:0008360; GO:0008763; GO:0009252; GO:0051301; GO:0071555
COG0773	Q493Q0	GO:0051301	GO:0005524; GO:0005737; GO:0007049; GO:0008360; GO:0008763; GO:0009252; GO:0051301; GO:0071555
COG0773	Q1GIV0	GO:0051301	GO:0005524; GO:0005737; GO:0007049; GO:0008360; GO:0008763; GO:0009252; GO:0051301; GO:0071555
COG0773	Q3SMH2	GO:0051301	GO:0005524; GO:0005737; GO:0007049; GO:0008360; GO:0008763; GO:0009252; GO:0051301; GO:0071555
COG0773	Q67K97	GO:0051301	GO:0005524; GO:0005737; GO:0007049; GO:0008360; GO:0008763; GO:0009252; GO:0051301; GO:0071555
COG0773	Q5GTG5	GO:0051301	GO:0005524; GO:0005737; GO:0007049; GO:0008360; GO:0008763; GO:0009252; GO:0051301; GO:0071555
COG0773	A8EXZ6	GO:0051301	GO:0005524; GO:0005737; GO:0007049; GO:0008360; GO:0008763; GO:0009252; GO:0051301; GO:0071555
COG0773	A8GMP6	GO:0051301	GO:0005524; GO:0005737; GO:0007049; GO:0008360; GO:0008763; GO:0009252; GO:0051301; GO:0071555
COG0773	A6TJM2	GO:0051301	GO:0005524; GO:0005737; GO:0007049; GO:0008360; GO:0008763; GO:0009252; GO:0051301; GO:0071555
COG0773	Q12EL4	GO:0051301	GO:0005524; GO:0005737; GO:0007049; GO:0008360; GO:0008763; GO:0009252; GO:0051301; GO:0071555
COG0773	Q6LMF7	GO:0051301	GO:0005524; GO:0005737; GO:0007049; GO:0008360; GO:0008763; GO:0009252; GO:0051301; GO:0071555
COG0773	Q4JW94	GO:0051301	GO:0005524; GO:0005737; GO:0007049; GO:0008360; GO:0008763; GO:0009252; GO:0051301; GO:0071555
COG0773	B5YEL2	GO:0051301	GO:0005524; GO:0005737; GO:0007049; GO:0008360; GO:0008763; GO:0009252; GO:0051301; GO:0071555
COG0773	B9K6P8	GO:0051301	GO:0005524; GO:0005737; GO:0007049; GO:0008360; GO:0008763; GO:0009252; GO:0051301; GO:0071555
COG0773	Q2S527	GO:0051301	GO:0005524; GO:0005737; GO:0007049; GO:0008360; GO:0008763; GO:0009252; GO:0051301; GO:0071555
COG0773	B9JY53	GO:0051301	GO:0005524; GO:0005737; GO:0007049; GO:0008360; GO:0008763; GO:0009252; GO:0051301; GO:0071555
COG0773	A4SV75	GO:0051301	GO:0005524; GO:0005737; GO:0007049; GO:0008360; GO:0008763; GO:0009252; GO:0051301; GO:0071555
COG0773	Q5E2Q1	GO:0051301	GO:0005524; GO:0005737; GO:0007049; GO:0008360; GO:0008763; GO:0009252; GO:0051301; GO:0071555
COG0773	Q2NCY9	GO:0051301	GO:0005524; GO:0005737; GO:0007049; GO:0008360; GO:0008763; GO:0009252; GO:0051301; GO:0071555
COG0773	Q38XY8	GO:0051301	GO:0005524; GO:0005737; GO:0007049; GO:0008360; GO:0008763; GO:0009252; GO:0051301; GO:0071555
COG0773	Q4UKN9	GO:0051301	GO:0005524; GO:0005737; GO:0007049; GO:0008360; GO:0008763; GO:0009252; GO:0051301; GO:0071555
COG0773	A9VKJ7	GO:0051301	GO:0005524; GO:0005737; GO:0007049; GO:0008360; GO:0008763; GO:0009252; GO:0051301; GO:0071555
COG0773	A7GTV6	GO:0051301	GO:0005524; GO:0005737; GO:0007049; GO:0008360; GO:0008763; GO:0009252; GO:0051301; GO:0071555
COG0773	A8FGB7	GO:0051301	GO:0005524; GO:0005737; GO:0007049; GO:0008360; GO:0008763; GO:0009252; GO:0051301; GO:0071555
COG0773	Q07PT2	GO:0051301	GO:0005524; GO:0005737; GO:0007049; GO:0008360; GO:0008763; GO:0009252; GO:0051301; GO:0071555
COG0773	Q211T9	GO:0051301	GO:0005524; GO:0005737; GO:0007049; GO:0008360; GO:0008763; GO:0009252; GO:0051301; GO:0071555
COG0773	Q133X2	GO:0051301	GO:0005524; GO:0005737; GO:0007049; GO:0008360; GO:0008763; GO:0009252; GO:0051301; GO:0071555
COG0773	Q2IYK6	GO:0051301	GO:0005524; GO:0005737; GO:0007049; GO:0008360; GO:0008763; GO:0009252; GO:0051301; GO:0071555
COG0773	B9M173	GO:0051301	GO:0005524; GO:0005737; GO:0007049; GO:0008360; GO:0008763; GO:0009252; GO:0051301; GO:0071555
COG0773	Q3BXF1	GO:0051301	GO:0005524; GO:0005737; GO:0007049; GO:0008360; GO:0008763; GO:0009252; GO:0051301; GO:0071555
COG0773	B6ELH4	GO:0051301	GO:0005524; GO:0005737; GO:0007049; GO:0008360; GO:0008763; GO:0009252; GO:0051301; GO:0071555
COG0773	A5GPX1	GO:0051301	GO:0005524; GO:0005737; GO:0007049; GO:0008360; GO:0008763; GO:0009252; GO:0051301; GO:0071555
COG0773	Q3B0X8	GO:0051301	GO:0005524; GO:0005737; GO:0007049; GO:0008360; GO:0008763; GO:0009252; GO:0051301; GO:0071555
COG0773	Q31I43	GO:0051301	GO:0005524; GO:0005737; GO:0007049; GO:0008360; GO:0008763; GO:0009252; GO:0051301; GO:0071555
COG0773	Q1GRY0	GO:0051301	GO:0005524; GO:0005737; GO:0007049; GO:0008360; GO:0008763; GO:0009252; GO:0051301; GO:0071555
COG0773	Q12SC5	GO:0051301	GO:0005524; GO:0005737; GO:0007049; GO:0008360; GO:0008763; GO:0009252; GO:0051301; GO:0071555
COG0773	Q07WI6	GO:0051301	GO:0005524; GO:0005737; GO:0007049; GO:0008360; GO:0008763; GO:0009252; GO:0051301; GO:0071555
COG0773	A1BAL4	GO:0051301	GO:0005524; GO:0005737; GO:0007049; GO:0008360; GO:0008763; GO:0009252; GO:0051301; GO:0071555
COG0773	A4Y2N7	GO:0051301	GO:0005524; GO:0005737; GO:0007049; GO:0008360; GO:0008763; GO:0009252; GO:0051301; GO:0071555
COG0773	Q3B130	GO:0051301	GO:0005524; GO:0005737; GO:0007049; GO:0008360; GO:0008763; GO:0009252; GO:0051301; GO:0071555
COG0773	B0RIJ4	GO:0051301	GO:0005524; GO:0005737; GO:0007049; GO:0008360; GO:0008763; GO:0009252; GO:0051301; GO:0071555
COG0773	Q1IXV8	GO:0051301	GO:0005524; GO:0005737; GO:0007049; GO:0008360; GO:0008763; GO:0009252; GO:0051301; GO:0071555
COG0773	A5GHN9	GO:0051301	GO:0005524; GO:0005737; GO:0007049; GO:0008360; GO:0008763; GO:0009252; GO:0051301; GO:0071555
COG0773	Q2JTH3	GO:0051301	GO:0005524; GO:0005737; GO:0007049; GO:0008360; GO:0008763; GO:0009252; GO:0051301; GO:0071555
COG0773	Q2JL88	GO:0051301	GO:0005524; GO:0005737; GO:0007049; GO:0008360; GO:0008763; GO:0009252; GO:0051301; GO:0071555
COG0773	C1DQA0	GO:0051301	GO:0005524; GO:0005737; GO:0007049; GO:0008360; GO:0008763; GO:0009252; GO:0051301; GO:0071555
COG0773	Q1QNU2	GO:0051301	GO:0005524; GO:0005737; GO:0007049; GO:0008360; GO:0008763; GO:0009252; GO:0051301; GO:0071555
COG0773	Q3STS7	GO:0051301	GO:0005524; GO:0005737; GO:0007049; GO:0008360; GO:0008763; GO:0009252; GO:0051301; GO:0071555
COG0773	Q3J790	GO:0051301	GO:0005524; GO:0005737; GO:0007049; GO:0008360; GO:0008763; GO:0009252; GO:0051301; GO:0071555
COG0773	Q2Y639	GO:0051301	GO:0005524; GO:0005737; GO:0007049; GO:0008360; GO:0008763; GO:0009252; GO:0051301; GO:0071555
COG0773	A3QIM0	GO:0051301	GO:0005524; GO:0005737; GO:0007049; GO:0008360; GO:0008763; GO:0009252; GO:0051301; GO:0071555
COG0773	A9WG70	GO:0051301	GO:0005524; GO:0005737; GO:0007049; GO:0008360; GO:0008763; GO:0009252; GO:0051301; GO:0071555
COG0773	B4SH48	GO:0051301	GO:0005524; GO:0005737; GO:0007049; GO:0008360; GO:0008763; GO:0009252; GO:0051301; GO:0071555
COG0773	A1S2G0	GO:0051301	GO:0005524; GO:0005737; GO:0007049; GO:0008360; GO:0008763; GO:0009252; GO:0051301; GO:0071555
COG0773	Q0RNN9	GO:0051301	GO:0005524; GO:0005737; GO:0007049; GO:0008360; GO:0008763; GO:0009252; GO:0051301; GO:0071555
COG0773	B8G5Y3	GO:0051301	GO:0005524; GO:0005737; GO:0007049; GO:0008360; GO:0008763; GO:0009252; GO:0051301; GO:0071555
COG0773	Q3IFY1	GO:0051301	GO:0005524; GO:0005737; GO:0007049; GO:0008360; GO:0008763; GO:0009252; GO:0051301; GO:0071555
COG0773	B0CCD6	GO:0051301	GO:0005524; GO:0005737; GO:0007049; GO:0008360; GO:0008763; GO:0009252; GO:0051301; GO:0071555
COG0773	B3EQB7	GO:0051301	GO:0005524; GO:0005737; GO:0007049; GO:0008360; GO:0008763; GO:0009252; GO:0051301; GO:0071555
COG0773	B2GDC4	GO:0051301	GO:0005524; GO:0005737; GO:0007049; GO:0008360; GO:0008763; GO:0009252; GO:0051301; GO:0071555
COG0773	Q0AJE2	GO:0051301	GO:0005524; GO:0005737; GO:0007049; GO:0008360; GO:0008763; GO:0009252; GO:0051301; GO:0071555
COG0773	Q1Q945	GO:0051301	GO:0005524; GO:0005737; GO:0007049; GO:0008360; GO:0008763; GO:0009252; GO:0051301; GO:0071555
COG0773	Q0AYQ7	GO:0051301	GO:0005524; GO:0005737; GO:0007049; GO:0008360; GO:0008763; GO:0009252; GO:0051301; GO:0071555
COG0773	A0LNY9	GO:0051301	GO:0005524; GO:0005737; GO:0007049; GO:0008360; GO:0008763; GO:0009252; GO:0051301; GO:0071555
COG0773	Q4FPK6	GO:0051301	GO:0005524; GO:0005737; GO:0007049; GO:0008360; GO:0008763; GO:0009252; GO:0051301; GO:0071555
COG0773	Q1RHX0	GO:0051301	GO:0005524; GO:0005737; GO:0007049; GO:0008360; GO:0008763; GO:0009252; GO:0051301; GO:0071555
COG0773	Q3A2G7	GO:0051301	GO:0005524; GO:0005737; GO:0007049; GO:0008360; GO:0008763; GO:0009252; GO:0051301; GO:0071555
COG0773	A1AU60	GO:0051301	GO:0005524; GO:0005737; GO:0007049; GO:0008360; GO:0008763; GO:0009252; GO:0051301; GO:0071555
COG0773	Q21SX0	GO:0051301	GO:0005524; GO:0005737; GO:0007049; GO:0008360; GO:0008763; GO:0009252; GO:0051301; GO:0071555
COG0773	Q0BIK0	GO:0051301	GO:0005524; GO:0005737; GO:0007049; GO:0008360; GO:0008763; GO:0009252; GO:0051301; GO:0071555
COG0773	A6VQN2	GO:0051301	GO:0005524; GO:0005737; GO:0007049; GO:0008360; GO:0008763; GO:0009252; GO:0051301; GO:0071555
COG0773	A9I4V6	GO:0051301	GO:0005524; GO:0005737; GO:0007049; GO:0008360; GO:0008763; GO:0009252; GO:0051301; GO:0071555
COG0773	Q3ANV2	GO:0051301	GO:0005524; GO:0005737; GO:0007049; GO:0008360; GO:0008763; GO:0009252; GO:0051301; GO:0071555
COG0773	Q49YH1	GO:0051301	GO:0005524; GO:0005737; GO:0007049; GO:0008360; GO:0008763; GO:0009252; GO:0051301; GO:0071555
COG0773	Q15Q18	GO:0051301	GO:0005524; GO:0005737; GO:0007049; GO:0008360; GO:0008763; GO:0009252; GO:0051301; GO:0071555
COG0773	Q2NVV0	GO:0051301	GO:0005524; GO:0005737; GO:0007049; GO:0008360; GO:0008763; GO:0009252; GO:0051301; GO:0071555
COG0773	A5F5M8	GO:0051301	GO:0005524; GO:0005737; GO:0007049; GO:0008360; GO:0008763; GO:0009252; GO:0051301; GO:0071555
COG0773	Q2K6C2	GO:0051301	GO:0005524; GO:0005737; GO:0007049; GO:0008360; GO:0008763; GO:0009252; GO:0051301; GO:0071555
COG0773	A4WQD6	GO:0051301	GO:0005524; GO:0005737; GO:0007049; GO:0008360; GO:0008763; GO:0009252; GO:0051301; GO:0071555
COG0773	A5WCT9	GO:0051301	GO:0005524; GO:0005737; GO:0007049; GO:0008360; GO:0008763; GO:0009252; GO:0051301; GO:0071555
COG0773	A1WYU2	GO:0051301	GO:0005524; GO:0005737; GO:0007049; GO:0008360; GO:0008763; GO:0009252; GO:0051301; GO:0071555
COG0773	A4J2B2	GO:0051301	GO:0005524; GO:0005737; GO:0007049; GO:0008360; GO:0008763; GO:0009252; GO:0051301; GO:0071555
COG0773	A5FUL1	GO:0051301	GO:0005524; GO:0005737; GO:0007049; GO:0008360; GO:0008763; GO:0009252; GO:0051301; GO:0071555
COG0773	B1MZK4	GO:0051301	GO:0005524; GO:0005737; GO:0007049; GO:0008360; GO:0008763; GO:0009252; GO:0051301; GO:0071555
COG0773	Q2S9Z3	GO:0051301	GO:0005524; GO:0005737; GO:0007049; GO:0008360; GO:0008763; GO:0009252; GO:0051301; GO:0071555
COG0773	A4TBE7	GO:0051301	GO:0005524; GO:0005737; GO:0007049; GO:0008360; GO:0008763; GO:0009252; GO:0051301; GO:0071555
COG0773	A1TAW7	GO:0051301	GO:0005524; GO:0005737; GO:0007049; GO:0008360; GO:0008763; GO:0009252; GO:0051301; GO:0071555
COG0773	A8MK48	GO:0051301	GO:0005524; GO:0005737; GO:0007049; GO:0008360; GO:0008763; GO:0009252; GO:0051301; GO:0071555
COG0773	A1U3F7	GO:0051301	GO:0005524; GO:0005737; GO:0007049; GO:0008360; GO:0008763; GO:0009252; GO:0051301; GO:0071555
COG0773	A0LTM4	GO:0051301	GO:0005524; GO:0005737; GO:0007049; GO:0008360; GO:0008763; GO:0009252; GO:0051301; GO:0071555
COG0773	A4XGE5	GO:0051301	GO:0005524; GO:0005737; GO:0007049; GO:0008360; GO:0008763; GO:0009252; GO:0051301; GO:0071555
COG0773	A5W8P9	GO:0051301	GO:0005524; GO:0005737; GO:0007049; GO:0008360; GO:0008763; GO:0009252; GO:0051301; GO:0071555
COG0773	A1W043	GO:0051301	GO:0005524; GO:0005737; GO:0007049; GO:0008360; GO:0008763; GO:0009252; GO:0051301; GO:0071555
COG0773	A5CD22	GO:0051301	GO:0005524; GO:0005737; GO:0007049; GO:0008360; GO:0008763; GO:0009252; GO:0051301; GO:0071555
COG0773	A1SU20	GO:0051301	GO:0005524; GO:0005737; GO:0007049; GO:0008360; GO:0008763; GO:0009252; GO:0051301; GO:0071555
COG0773	A5UZT9	GO:0051301	GO:0005524; GO:0005737; GO:0007049; GO:0008360; GO:0008763; GO:0009252; GO:0051301; GO:0071555
COG0773	A9KQI8	GO:0051301	GO:0005524; GO:0005737; GO:0007049; GO:0008360; GO:0008763; GO:0009252; GO:0051301; GO:0071555
COG0773	C0ZAJ4	GO:0051301	GO:0005524; GO:0005737; GO:0007049; GO:0008360; GO:0008763; GO:0009252; GO:0051301; GO:0071555
COG0773	B2SNZ4	GO:0051301	GO:0005524; GO:0005737; GO:0007049; GO:0008360; GO:0008763; GO:0009252; GO:0051301; GO:0071555
COG0773	A1UTC4	GO:0051301	GO:0005524; GO:0005737; GO:0007049; GO:0008360; GO:0008763; GO:0009252; GO:0051301; GO:0071555
COG0773	Q2KVG1	GO:0051301	GO:0005524; GO:0005737; GO:0007049; GO:0008360; GO:0008763; GO:0009252; GO:0051301; GO:0071555
COG0773	C4L4P1	GO:0051301	GO:0005524; GO:0005737; GO:0007049; GO:0008360; GO:0008763; GO:0009252; GO:0051301; GO:0071555
COG0773	A0PTI6	GO:0051301	GO:0005524; GO:0005737; GO:0007049; GO:0008360; GO:0008763; GO:0009252; GO:0051301; GO:0071555
COG0773	Q1MPB8	GO:0051301	GO:0005524; GO:0005737; GO:0007049; GO:0008360; GO:0008763; GO:0009252; GO:0051301; GO:0071555
COG0773	A1VST5	GO:0051301	GO:0005524; GO:0005737; GO:0007049; GO:0008360; GO:0008763; GO:0009252; GO:0051301; GO:0071555
COG0773	A6UB84	GO:0051301	GO:0005524; GO:0005737; GO:0007049; GO:0008360; GO:0008763; GO:0009252; GO:0051301; GO:0071555
COG0773	B0T827	GO:0051301	GO:0005524; GO:0005737; GO:0007049; GO:0008360; GO:0008763; GO:0009252; GO:0051301; GO:0071555
COG0773	Q8D2Z7	GO:0051301	GO:0005524; GO:0005737; GO:0007049; GO:0008360; GO:0008763; GO:0009252; GO:0051301; GO:0071555
COG0773	A4X9R5	GO:0051301	GO:0005524; GO:0005737; GO:0007049; GO:0008360; GO:0008763; GO:0009252; GO:0051301; GO:0071555
COG0773	A5D144	GO:0051301	GO:0005524; GO:0005737; GO:0007049; GO:0008360; GO:0008763; GO:0009252; GO:0051301; GO:0071555
COG0773	Q04HS5	GO:0051301	GO:0005524; GO:0005737; GO:0007049; GO:0008360; GO:0008763; GO:0009252; GO:0051301; GO:0071555
COG0773	A6T2F7	GO:0051301	GO:0005524; GO:0005737; GO:0007049; GO:0008360; GO:0008763; GO:0009252; GO:0051301; GO:0071555
COG0773	Q163J1	GO:0051301	GO:0005524; GO:0005737; GO:0007049; GO:0008360; GO:0008763; GO:0009252; GO:0051301; GO:0071555
COG0773	A5FIY4	GO:0051301	GO:0005524; GO:0005737; GO:0007049; GO:0008360; GO:0008763; GO:0009252; GO:0051301; GO:0071555
COG0773	C5BP33	GO:0051301	GO:0005524; GO:0005737; GO:0007049; GO:0008360; GO:0008763; GO:0009252; GO:0051301; GO:0071555
COG0773	A4VIH9	GO:0051301	GO:0005524; GO:0005737; GO:0007049; GO:0008360; GO:0008763; GO:0009252; GO:0051301; GO:0071555
COG0773	B5ELC2	GO:0051301	GO:0005524; GO:0005737; GO:0007049; GO:0008360; GO:0008763; GO:0009252; GO:0051301; GO:0071555
COG0773	A0KPX1	GO:0051301	GO:0005524; GO:0005737; GO:0007049; GO:0008360; GO:0008763; GO:0009252; GO:0051301; GO:0071555
COG0773	B4U813	GO:0051301	GO:0005524; GO:0005737; GO:0007049; GO:0008360; GO:0008763; GO:0009252; GO:0051301; GO:0071555
COG0773	Q0K6M5	GO:0051301	GO:0005524; GO:0005737; GO:0007049; GO:0008360; GO:0008763; GO:0009252; GO:0051301; GO:0071555
COG0773	A4SI57	GO:0051301	GO:0005524; GO:0005737; GO:0007049; GO:0008360; GO:0008763; GO:0009252; GO:0051301; GO:0071555
COG0773	A9IWA4	GO:0051301	GO:0005524; GO:0005737; GO:0007049; GO:0008360; GO:0008763; GO:0009252; GO:0051301; GO:0071555
COG0773	A7NI92	GO:0051301	GO:0005524; GO:0005737; GO:0007049; GO:0008360; GO:0008763; GO:0009252; GO:0051301; GO:0071555
COG0773	Q1I5B9	GO:0051301	GO:0005524; GO:0005737; GO:0007049; GO:0008360; GO:0008763; GO:0009252; GO:0051301; GO:0071555
COG0773	A0AJ57	GO:0051301	GO:0005524; GO:0005737; GO:0007049; GO:0008360; GO:0008763; GO:0009252; GO:0051301; GO:0071555
COG0773	A0PXK5	GO:0051301	GO:0005524; GO:0005737; GO:0007049; GO:0008360; GO:0008763; GO:0009252; GO:0051301; GO:0071555
COG0773	Q03RJ2	GO:0051301	GO:0005524; GO:0005737; GO:0007049; GO:0008360; GO:0008763; GO:0009252; GO:0051301; GO:0071555
COG0773	A3CPS7	GO:0051301	GO:0005524; GO:0005737; GO:0007049; GO:0008360; GO:0008763; GO:0009252; GO:0051301; GO:0071555
COG0773	B1J3L3	GO:0051301	GO:0005524; GO:0005737; GO:0007049; GO:0008360; GO:0008763; GO:0009252; GO:0051301; GO:0071555
COG0773	Q0SM34	GO:0051301	GO:0005524; GO:0005737; GO:0007049; GO:0008360; GO:0008763; GO:0009252; GO:0051301; GO:0071555
COG0773	Q1G9A0	GO:0051301	GO:0005524; GO:0005737; GO:0007049; GO:0008360; GO:0008763; GO:0009252; GO:0051301; GO:0071555
COG0773	A5IKJ0	GO:0051301	GO:0005524; GO:0005737; GO:0007049; GO:0008360; GO:0008763; GO:0009252; GO:0051301; GO:0071555
COG0773	B4SJX6	GO:0051301	GO:0005524; GO:0005737; GO:0007049; GO:0008360; GO:0008763; GO:0009252; GO:0051301; GO:0071555
COG0773	A8LX80	GO:0051301	GO:0005524; GO:0005737; GO:0007049; GO:0008360; GO:0008763; GO:0009252; GO:0051301; GO:0071555
COG0773	B2JHF9	GO:0051301	GO:0005524; GO:0005737; GO:0007049; GO:0008360; GO:0008763; GO:0009252; GO:0051301; GO:0071555
COG0773	Q0BV26	GO:0051301	GO:0005524; GO:0005737; GO:0007049; GO:0008360; GO:0008763; GO:0009252; GO:0051301; GO:0071555
COG0773	A4VX47	GO:0051301	GO:0005524; GO:0005737; GO:0007049; GO:0008360; GO:0008763; GO:0009252; GO:0051301; GO:0071555
COG0773	A1WRL2	GO:0051301	GO:0005524; GO:0005737; GO:0007049; GO:0008360; GO:0008763; GO:0009252; GO:0051301; GO:0071555
COG0773	A5VDC5	GO:0051301	GO:0005524; GO:0005737; GO:0007049; GO:0008360; GO:0008763; GO:0009252; GO:0051301; GO:0071555
COG0773	B1KKX6	GO:0051301	GO:0005524; GO:0005737; GO:0007049; GO:0008360; GO:0008763; GO:0009252; GO:0051301; GO:0071555
COG0773	A1JJJ4	GO:0051301	GO:0005524; GO:0005737; GO:0007049; GO:0008360; GO:0008763; GO:0009252; GO:0051301; GO:0071555
COG0773	Q0VS01	GO:0051301	GO:0005524; GO:0005737; GO:0007049; GO:0008360; GO:0008763; GO:0009252; GO:0051301; GO:0071555
COG0773	Q0AMW8	GO:0051301	GO:0005524; GO:0005737; GO:0007049; GO:0008360; GO:0008763; GO:0009252; GO:0051301; GO:0071555
COG0773	C3MEM8	GO:0051301	GO:0005524; GO:0005737; GO:0007049; GO:0008360; GO:0008763; GO:0009252; GO:0051301; GO:0071555
COG0773	A9AI95	GO:0051301	GO:0005524; GO:0005737; GO:0007049; GO:0008360; GO:0008763; GO:0009252; GO:0051301; GO:0071555
COG0773	B1XYR4	GO:0051301	GO:0005524; GO:0005737; GO:0007049; GO:0008360; GO:0008763; GO:0009252; GO:0051301; GO:0071555
COG0773	B8HWY0	GO:0051301	GO:0005524; GO:0005737; GO:0007049; GO:0008360; GO:0008763; GO:0009252; GO:0051301; GO:0071555
COG0773	B2IGG1	GO:0051301	GO:0005524; GO:0005737; GO:0007049; GO:0008360; GO:0008763; GO:0009252; GO:0051301; GO:0071555
COG0773	B8ETM5	GO:0051301	GO:0005524; GO:0005737; GO:0007049; GO:0008360; GO:0008763; GO:0009252; GO:0051301; GO:0071555
COG0773	B9DN57	GO:0051301	GO:0005524; GO:0005737; GO:0007049; GO:0008360; GO:0008763; GO:0009252; GO:0051301; GO:0071555
COG0773	A1TKD2	GO:0051301	GO:0005524; GO:0005737; GO:0007049; GO:0008360; GO:0008763; GO:0009252; GO:0051301; GO:0071555
COG0773	B2SYX4	GO:0051301	GO:0005524; GO:0005737; GO:0007049; GO:0008360; GO:0008763; GO:0009252; GO:0051301; GO:0071555
COG0773	A9BUK7	GO:0051301	GO:0005524; GO:0005737; GO:0007049; GO:0008360; GO:0008763; GO:0009252; GO:0051301; GO:0071555
COG0773	A8H983	GO:0051301	GO:0005524; GO:0005737; GO:0007049; GO:0008360; GO:0008763; GO:0009252; GO:0051301; GO:0071555
COG0773	A8LS63	GO:0051301	GO:0005524; GO:0005737; GO:0007049; GO:0008360; GO:0008763; GO:0009252; GO:0051301; GO:0071555
COG0773	B3E3Y1	GO:0051301	GO:0005524; GO:0005737; GO:0007049; GO:0008360; GO:0008763; GO:0009252; GO:0051301; GO:0071555
COG0773	A4XQS5	GO:0051301	GO:0005524; GO:0005737; GO:0007049; GO:0008360; GO:0008763; GO:0009252; GO:0051301; GO:0071555
COG0773	A8G9S8	GO:0051301	GO:0005524; GO:0005737; GO:0007049; GO:0008360; GO:0008763; GO:0009252; GO:0051301; GO:0071555
COG0773	A4W6J4	GO:0051301	GO:0005524; GO:0005737; GO:0007049; GO:0008360; GO:0008763; GO:0009252; GO:0051301; GO:0071555
COG0773	A6VYJ7	GO:0051301	GO:0005524; GO:0005737; GO:0007049; GO:0008360; GO:0008763; GO:0009252; GO:0051301; GO:0071555
COG0773	A6H194	GO:0051301	GO:0005524; GO:0005737; GO:0007049; GO:0008360; GO:0008763; GO:0009252; GO:0051301; GO:0071555
COG0773	B2UCX6	GO:0051301	GO:0005524; GO:0005737; GO:0007049; GO:0008360; GO:0008763; GO:0009252; GO:0051301; GO:0071555
COG0773	A7HVU8	GO:0051301	GO:0005524; GO:0005737; GO:0007049; GO:0008360; GO:0008763; GO:0009252; GO:0051301; GO:0071555
COG0773	B5EBQ2	GO:0051301	GO:0005524; GO:0005737; GO:0007049; GO:0008360; GO:0008763; GO:0009252; GO:0051301; GO:0071555
COG0773	A7HH68	GO:0051301	GO:0005524; GO:0005737; GO:0007049; GO:0008360; GO:0008763; GO:0009252; GO:0051301; GO:0071555
COG0773	A8YWG1	GO:0051301	GO:0005524; GO:0005737; GO:0007049; GO:0008360; GO:0008763; GO:0009252; GO:0051301; GO:0071555
COG0773	A4FLV9	GO:0051301	GO:0005524; GO:0005737; GO:0007049; GO:0008360; GO:0008763; GO:0009252; GO:0051301; GO:0071555
COG0773	A0M526	GO:0051301	GO:0005524; GO:0005737; GO:0007049; GO:0008360; GO:0008763; GO:0009252; GO:0051301; GO:0071555
COG0773	A5CW53	GO:0051301	GO:0005524; GO:0005737; GO:0007049; GO:0008360; GO:0008763; GO:0009252; GO:0051301; GO:0071555
COG0773	A1AX27	GO:0051301	GO:0005524; GO:0005737; GO:0007049; GO:0008360; GO:0008763; GO:0009252; GO:0051301; GO:0071555
COG0773	B6IRG1	GO:0051301	GO:0005524; GO:0005737; GO:0007049; GO:0008360; GO:0008763; GO:0009252; GO:0051301; GO:0071555
COG0773	A3MY91	GO:0051301	GO:0005524; GO:0005737; GO:0007049; GO:0008360; GO:0008763; GO:0009252; GO:0051301; GO:0071555
COG0773	A8F4X2	GO:0051301	GO:0005524; GO:0005737; GO:0007049; GO:0008360; GO:0008763; GO:0009252; GO:0051301; GO:0071555
COG0773	A2RNJ0	GO:0051301	GO:0005524; GO:0005737; GO:0007049; GO:0008360; GO:0008763; GO:0009252; GO:0051301; GO:0071555
COG0773	A1K3U7	GO:0051301	GO:0005524; GO:0005737; GO:0007049; GO:0008360; GO:0008763; GO:0009252; GO:0051301; GO:0071555
COG0773	A9VWV4	GO:0051301	GO:0005524; GO:0005737; GO:0007049; GO:0008360; GO:0008763; GO:0009252; GO:0051301; GO:0071555
COG0773	A5U4H9	GO:0051301	GO:0005524; GO:0005737; GO:0007049; GO:0008360; GO:0008763; GO:0009252; GO:0051301; GO:0071555
COG0773	A4IRW1	GO:0051301	GO:0005524; GO:0005737; GO:0007049; GO:0008360; GO:0008763; GO:0009252; GO:0051301; GO:0071555
COG0773	A2SCY6	GO:0051301	GO:0005524; GO:0005737; GO:0007049; GO:0008360; GO:0008763; GO:0009252; GO:0051301; GO:0071555
COG0773	A8FQA1	GO:0051301	GO:0005524; GO:0005737; GO:0007049; GO:0008360; GO:0008763; GO:0009252; GO:0051301; GO:0071555
COG0773	B0UFC6	GO:0051301	GO:0005524; GO:0005737; GO:0007049; GO:0008360; GO:0008763; GO:0009252; GO:0051301; GO:0071555
COG0773	B1LXZ3	GO:0051301	GO:0005524; GO:0005737; GO:0007049; GO:0008360; GO:0008763; GO:0009252; GO:0051301; GO:0071555
COG0773	A5N4I2	GO:0051301	GO:0005524; GO:0005737; GO:0007049; GO:0008360; GO:0008763; GO:0009252; GO:0051301; GO:0071555
COG0773	B2RIF2	GO:0051301	GO:0005524; GO:0005737; GO:0007049; GO:0008360; GO:0008763; GO:0009252; GO:0051301; GO:0071555
COG0773	A6L070	GO:0051301	GO:0005524; GO:0005737; GO:0007049; GO:0008360; GO:0008763; GO:0009252; GO:0051301; GO:0071555
COG0773	A6LEU2	GO:0051301	GO:0005524; GO:0005737; GO:0007049; GO:0008360; GO:0008763; GO:0009252; GO:0051301; GO:0071555
COG0773	B2VA52	GO:0051301	GO:0005524; GO:0005737; GO:0007049; GO:0008360; GO:0008763; GO:0009252; GO:0051301; GO:0071555
COG0773	A8HZ95	GO:0051301	GO:0005524; GO:0005737; GO:0007049; GO:0008360; GO:0008763; GO:0009252; GO:0051301; GO:0071555
COG0773	A6WZQ7	GO:0051301	GO:0005524; GO:0005737; GO:0007049; GO:0008360; GO:0008763; GO:0009252; GO:0051301; GO:0071555
COG0773	B1WQL2	GO:0051301	GO:0005524; GO:0005737; GO:0007049; GO:0008360; GO:0008763; GO:0009252; GO:0051301; GO:0071555
COG0773	B1ZGP5	GO:0051301	GO:0005524; GO:0005737; GO:0007049; GO:0008360; GO:0008763; GO:0009252; GO:0051301; GO:0071555
COG0773	C6DZK7	GO:0051301	GO:0005524; GO:0005737; GO:0007049; GO:0008360; GO:0008763; GO:0009252; GO:0051301; GO:0071555
COG0773	A5CS50	GO:0051301	GO:0005524; GO:0005737; GO:0007049; GO:0008360; GO:0008763; GO:0009252; GO:0051301; GO:0071555
COG0773	A9FI59	GO:0051301	GO:0005524; GO:0005737; GO:0007049; GO:0008360; GO:0008763; GO:0009252; GO:0051301; GO:0071555
COG0773	B0JHH4	GO:0051301	GO:0005524; GO:0005737; GO:0007049; GO:0008360; GO:0008763; GO:0009252; GO:0051301; GO:0071555
COG0773	B4RFG2	GO:0051301	GO:0005524; GO:0005737; GO:0007049; GO:0008360; GO:0008763; GO:0009252; GO:0051301; GO:0071555
COG0773	B1XT10	GO:0051301	GO:0005524; GO:0005737; GO:0007049; GO:0008360; GO:0008763; GO:0009252; GO:0051301; GO:0071555
COG0773	B0BWS0	GO:0051301	GO:0005524; GO:0005737; GO:0007049; GO:0008360; GO:0008763; GO:0009252; GO:0051301; GO:0071555
COG0773	B1VWF9	GO:0051301	GO:0005524; GO:0005737; GO:0007049; GO:0008360; GO:0008763; GO:0009252; GO:0051301; GO:0071555
COG0773	B9E7F6	GO:0051301	GO:0005524; GO:0005737; GO:0007049; GO:0008360; GO:0008763; GO:0009252; GO:0051301; GO:0071555
COG0773	B0TQN8	GO:0051301	GO:0005524; GO:0005737; GO:0007049; GO:0008360; GO:0008763; GO:0009252; GO:0051301; GO:0071555
COG0773	B8IN63	GO:0051301	GO:0005524; GO:0005737; GO:0007049; GO:0008360; GO:0008763; GO:0009252; GO:0051301; GO:0071555
COG0773	A8AVM1	GO:0051301	GO:0005524; GO:0005737; GO:0007049; GO:0008360; GO:0008763; GO:0009252; GO:0051301; GO:0071555
COG0773	C5D6B2	GO:0051301	GO:0005524; GO:0005737; GO:0007049; GO:0008360; GO:0008763; GO:0009252; GO:0051301; GO:0071555
COG0773	B0TW67	GO:0051301	GO:0005524; GO:0005737; GO:0007049; GO:0008360; GO:0008763; GO:0009252; GO:0051301; GO:0071555
COG0773	B7GK78	GO:0051301	GO:0005524; GO:0005737; GO:0007049; GO:0008360; GO:0008763; GO:0009252; GO:0051301; GO:0071555
COG0773	B1VHC3	GO:0051301	GO:0005524; GO:0005737; GO:0007049; GO:0008360; GO:0008763; GO:0009252; GO:0051301; GO:0071555
COG0773	C4Z4L9	GO:0051301	GO:0005524; GO:0005737; GO:0007049; GO:0008360; GO:0008763; GO:0009252; GO:0051301; GO:0071555
COG0773	B8E324	GO:0051301	GO:0005524; GO:0005737; GO:0007049; GO:0008360; GO:0008763; GO:0009252; GO:0051301; GO:0071555
COG0773	B3QLW3	GO:0051301	GO:0005524; GO:0005737; GO:0007049; GO:0008360; GO:0008763; GO:0009252; GO:0051301; GO:0071555
COG0773	B9MND8	GO:0051301	GO:0005524; GO:0005737; GO:0007049; GO:0008360; GO:0008763; GO:0009252; GO:0051301; GO:0071555
COG0773	B2FNN8	GO:0051301	GO:0005524; GO:0005737; GO:0007049; GO:0008360; GO:0008763; GO:0009252; GO:0051301; GO:0071555
COG0773	B8IZU2	GO:0051301	GO:0005524; GO:0005737; GO:0007049; GO:0008360; GO:0008763; GO:0009252; GO:0051301; GO:0071555
COG0773	C6BYG5	GO:0051301	GO:0005524; GO:0005737; GO:0007049; GO:0008360; GO:0008763; GO:0009252; GO:0051301; GO:0071555
COG0773	B4F110	GO:0051301	GO:0005524; GO:0005737; GO:0007049; GO:0008360; GO:0008763; GO:0009252; GO:0051301; GO:0071555
COG0773	B9MFR1	GO:0051301	GO:0005524; GO:0005737; GO:0007049; GO:0008360; GO:0008763; GO:0009252; GO:0051301; GO:0071555
COG0773	C1FNF4	GO:0051301	GO:0005524; GO:0005737; GO:0007049; GO:0008360; GO:0008763; GO:0009252; GO:0051301; GO:0071555
COG0773	C5CNF5	GO:0051301	GO:0005524; GO:0005737; GO:0007049; GO:0008360; GO:0008763; GO:0009252; GO:0051301; GO:0071555
COG0773	C3PHF5	GO:0051301	GO:0005524; GO:0005737; GO:0007049; GO:0008360; GO:0008763; GO:0009252; GO:0051301; GO:0071555
COG0773	C0MGF5	GO:0051301	GO:0005524; GO:0005737; GO:0007049; GO:0008360; GO:0008763; GO:0009252; GO:0051301; GO:0071555
COG0773	A5VKY3	GO:0051301	GO:0005524; GO:0005737; GO:0007049; GO:0008360; GO:0008763; GO:0009252; GO:0051301; GO:0071555
COG0773	C1D5L5	GO:0051301	GO:0005524; GO:0005737; GO:0007049; GO:0008360; GO:0008763; GO:0009252; GO:0051301; GO:0071555
COG0773	C6DEU2	GO:0051301	GO:0005524; GO:0005737; GO:0007049; GO:0008360; GO:0008763; GO:0009252; GO:0051301; GO:0071555
COG0773	C0QXF2	GO:0051301	GO:0005524; GO:0005737; GO:0007049; GO:0008360; GO:0008763; GO:0009252; GO:0051301; GO:0071555
COG0773	Q2LR47	GO:0051301	GO:0005524; GO:0005737; GO:0007049; GO:0008360; GO:0008763; GO:0009252; GO:0051301; GO:0071555
COG0773	C4K735	GO:0051301	GO:0005524; GO:0005737; GO:0007049; GO:0008360; GO:0008763; GO:0009252; GO:0051301; GO:0071555
COG0773	C4XK68	GO:0051301	GO:0005524; GO:0005737; GO:0007049; GO:0008360; GO:0008763; GO:0009252; GO:0051301; GO:0071555
COG0773	B7VJ04	GO:0051301	GO:0005524; GO:0005737; GO:0007049; GO:0008360; GO:0008763; GO:0009252; GO:0051301; GO:0071555
COG0773	C4LA26	GO:0051301	GO:0005524; GO:0005737; GO:0007049; GO:0008360; GO:0008763; GO:0009252; GO:0051301; GO:0071555
COG0773	Q7V3P8	GO:0051301	GO:0005524; GO:0005737; GO:0007049; GO:0008360; GO:0008763; GO:0009252; GO:0051301; GO:0071555
COG0773	Q6F704	GO:0051301	GO:0005524; GO:0005737; GO:0007049; GO:0008360; GO:0008763; GO:0009252; GO:0051301; GO:0071555
COG0773	Q8ZIE8	GO:0051301	GO:0005524; GO:0005737; GO:0007049; GO:0008360; GO:0008763; GO:0009252; GO:0051301; GO:0071555
COG0773	B2J717	GO:0051301	GO:0005524; GO:0005737; GO:0007049; GO:0008360; GO:0008763; GO:0009252; GO:0051301; GO:0071555
COG0773	Q9F1M9	GO:0051301	GO:0005524; GO:0005737; GO:0007049; GO:0008360; GO:0008763; GO:0009252; GO:0051301; GO:0071555
COG0773	Q0IE55	GO:0051301	GO:0005524; GO:0005737; GO:0007049; GO:0008360; GO:0008763; GO:0009252; GO:0051301; GO:0071555
COG0773	B7KHE9	GO:0051301	GO:0005524; GO:0005737; GO:0007049; GO:0008360; GO:0008763; GO:0009252; GO:0051301; GO:0071555
COG0773	Q5WEA8	GO:0051301	GO:0005524; GO:0005737; GO:0007049; GO:0008360; GO:0008763; GO:0009252; GO:0051301; GO:0071555
COG0773	P43948	GO:0051301	GO:0005524; GO:0007049; GO:0008360; GO:0009252; GO:0009254; GO:0051301; GO:0071555; GO:0106418
COG0773	P45066	GO:0051301	GO:0005524; GO:0005737; GO:0007049; GO:0008360; GO:0008763; GO:0009252; GO:0051301; GO:0071555
COG0773	Q7V9C3	GO:0051301	GO:0005524; GO:0005737; GO:0007049; GO:0008360; GO:0008763; GO:0009252; GO:0051301; GO:0071555
COG0773	Q5P6Z7	GO:0051301	GO:0005524; GO:0005737; GO:0007049; GO:0008360; GO:0008763; GO:0009252; GO:0051301; GO:0071555
COG0773	B0KFS5	GO:0051301	GO:0005524; GO:0005737; GO:0007049; GO:0008360; GO:0008763; GO:0009252; GO:0051301; GO:0071555
COG0773	A7IEJ8	GO:0051301	GO:0005524; GO:0005737; GO:0007049; GO:0008360; GO:0008763; GO:0009252; GO:0051301; GO:0071555
COG0773	P9WJL7	GO:0051301	GO:0005524; GO:0005737; GO:0007049; GO:0008360; GO:0008763; GO:0009252; GO:0051301; GO:0071555
COG0773	P17952	GO:0051301	GO:0000287; GO:0005524; GO:0005737; GO:0007049; GO:0008360; GO:0008763; GO:0009252; GO:0051301; GO:0071555
COG0773	P37773	GO:0051301	GO:0005524; GO:0005576; GO:0005737; GO:0007049; GO:0008360; GO:0009252; GO:0009254; GO:0016881; GO:0042802; GO:0051301; GO:0071555; GO:0097216; GO:0106418
COG0773	P65471	GO:0051301	GO:0005524; GO:0005737; GO:0007049; GO:0008360; GO:0008763; GO:0009252; GO:0051301; GO:0071555
COG0773	Q9Z701	GO:0051301	GO:0005524; GO:0005737; GO:0007049; GO:0008360; GO:0008716; GO:0008763; GO:0009252; GO:0046872; GO:0051301; GO:0071555
COG0773	Q7UA71	GO:0051301	GO:0005524; GO:0005737; GO:0007049; GO:0008360; GO:0008763; GO:0009252; GO:0051301; GO:0071555
COG0773	O25340	GO:0051301	GO:0005524; GO:0005737; GO:0007049; GO:0008360; GO:0008763; GO:0009252; GO:0051301; GO:0071555
COG0773	Q9ZLL2	GO:0051301	GO:0005524; GO:0005737; GO:0007049; GO:0008360; GO:0008763; GO:0009252; GO:0051301; GO:0071555
COG0773	P61678	GO:0051301	GO:0005524; GO:0005737; GO:0007049; GO:0008360; GO:0008763; GO:0009252; GO:0051301; GO:0071555
COG0773	Q8Z9G8	GO:0051301	GO:0005524; GO:0005737; GO:0007049; GO:0008360; GO:0008763; GO:0009252; GO:0051301; GO:0071555
COG0773	Q2FXJ0	GO:0051301	GO:0005524; GO:0005737; GO:0007049; GO:0008360; GO:0008763; GO:0009252; GO:0051301; GO:0071555
COG0773	A0L1P1	GO:0051301	GO:0005524; GO:0005737; GO:0007049; GO:0008360; GO:0008763; GO:0009252; GO:0051301; GO:0071555
COG0773	A8ZXW2	GO:0051301	GO:0005524; GO:0005737; GO:0007049; GO:0008360; GO:0008763; GO:0009252; GO:0051301; GO:0071555
COG0773	B3R6V8	GO:0051301	GO:0005524; GO:0005737; GO:0007049; GO:0008360; GO:0008763; GO:0009252; GO:0051301; GO:0071555
COG1181	Q9Z701	GO:0051301	GO:0005524; GO:0005737; GO:0007049; GO:0008360; GO:0008716; GO:0008763; GO:0009252; GO:0046872; GO:0051301; GO:0071555
COG1189	P9WJ63	GO:0016020	GO:0003723; GO:0005576; GO:0005737; GO:0008649; GO:0016020; GO:0019836; GO:0020002; GO:0031167; GO:0044179; GO:0090729
COG1190	Q0SAA3		GO:0000287; GO:0003677; GO:0004824; GO:0005524; GO:0005737; GO:0005886; GO:0006430; GO:0006629; GO:0046677; GO:0050071
COG1190	P9WFU7	GO:0008654	GO:0000049; GO:0000287; GO:0003677; GO:0004824; GO:0005524; GO:0005829; GO:0005886; GO:0006430; GO:0008654; GO:0046471; GO:0046677; GO:0050071
COG1190	P0A8N3	GO:0016020	GO:0000049; GO:0000287; GO:0004824; GO:0005524; GO:0005829; GO:0006418; GO:0006430; GO:0016020; GO:0016874
COG1190	P0A8N5	GO:0016020	GO:0000049; GO:0000287; GO:0004824; GO:0005524; GO:0005829; GO:0006418; GO:0006430; GO:0016020; GO:0016874
COG1236	B1ZZL9	GO:0051301	GO:0003677; GO:0003910; GO:0005524; GO:0006260; GO:0006281; GO:0006310; GO:0007049; GO:0046872; GO:0051301; GO:0071897
COG1291	P28611	GO:0016020	GO:0005886; GO:0006935; GO:0016020; GO:0071978; GO:1902600
COG1291	P39063	GO:0016020	GO:0005886; GO:0006935; GO:0016020; GO:0071978
COG1291	O67122	GO:0016020	GO:0005886; GO:0006935; GO:0016020; GO:0071978; GO:1902600
COG1291	P09348	GO:0016020	GO:0005886; GO:0006935; GO:0009288; GO:0015252; GO:0016020; GO:0071973; GO:0071978; GO:0120101; GO:1902600
COG1291	P65410	GO:0016020	GO:0005886; GO:0006935; GO:0016020; GO:0071978; GO:1902600
COG1301	Q8P5J5	GO:0016020; GO:0022857	GO:0005886; GO:0015138; GO:0015141; GO:0015366; GO:0016020; GO:0022857; GO:0070778
COG1301	O07605	GO:0016020; GO:0022857	GO:0005886; GO:0006835; GO:0006865; GO:0015293; GO:0016020; GO:0022857; GO:0045121
COG1301	P39817	GO:0016020; GO:0022857	GO:0005886; GO:0006835; GO:0006865; GO:0015293; GO:0016020; GO:0022857
COG1301	P96603	GO:0016020; GO:0022857	GO:0005886; GO:0015138; GO:0015141; GO:0015366; GO:0016020; GO:0022857; GO:0070778
COG1301	Q89EA0	GO:0016020; GO:0022857	GO:0005886; GO:0015138; GO:0015141; GO:0015366; GO:0016020; GO:0022857; GO:0070778
COG1301	Q89M95	GO:0016020; GO:0022857	GO:0005886; GO:0015138; GO:0015141; GO:0015366; GO:0016020; GO:0022857; GO:0070778
COG1301	Q89NW0	GO:0016020; GO:0022857	GO:0005886; GO:0015138; GO:0015141; GO:0015366; GO:0016020; GO:0022857; GO:0070778
COG1301	Q9ANR2	GO:0016020; GO:0022857	GO:0005886; GO:0015138; GO:0015141; GO:0015366; GO:0016020; GO:0022857; GO:0070778
COG1301	A1W1Z0	GO:0016020; GO:0022857	GO:0005886; GO:0006835; GO:0015293
COG1301	Q9RRG7	GO:0016020; GO:0022857	GO:0005886; GO:0015138; GO:0015141; GO:0015366; GO:0016020; GO:0022857; GO:0070778
COG1301	Q8ZA28	GO:0016020; GO:0022857	GO:0005886; GO:0015138; GO:0015141; GO:0015366; GO:0016020; GO:0022857; GO:0070778
COG1301	P0A830	GO:0016020; GO:0022857	GO:0005886; GO:0006974; GO:0015138; GO:0015141; GO:0015183; GO:0015366; GO:0015741; GO:0016020; GO:0022857; GO:0070778
COG1301	P21345	GO:0016020; GO:0022857	GO:0005280; GO:0005886; GO:0006835; GO:0016020; GO:0022857
COG1454	P0A9Q7	GO:0016020	GO:0004022; GO:0004025; GO:0005829; GO:0006115; GO:0006979; GO:0008198; GO:0008774; GO:0015976; GO:0016020; GO:0019664; GO:0042802; GO:0051260
COG1457	P94369	GO:0022857	GO:0005886; GO:0022857
COG1457	P0AA82	GO:0016020	GO:0005886; GO:0015209; GO:0015856; GO:0016020; GO:0019858; GO:1902600
COG1589	P45518	GO:0043093	GO:0005886; GO:0032153; GO:0043093; GO:0090529
COG1589	F2F702	GO:0043093	GO:0005886; GO:0032153; GO:0043093
COG1589	F8HZP7	GO:0043093	GO:0005886; GO:0032153; GO:0043093
COG1589	Q81WD2	GO:0043093	GO:0005886; GO:0032153; GO:0043093
COG1589	Q8Y5M3	GO:0043093	GO:0005886; GO:0032153; GO:0043093
COG1589	Q97RU7	GO:0043093	GO:0005886; GO:0032153; GO:0043093
COG1589	Q8DQM0	GO:0043093	GO:0005886; GO:0032153; GO:0043093
COG1589	A9CIB0	GO:0043093	GO:0005886; GO:0032153; GO:0043093; GO:0090529
COG1589	Q8PCJ7	GO:0043093	GO:0005886; GO:0032153; GO:0043093; GO:0090529
COG1589	P0CAU8	GO:0043093	GO:0005886; GO:0032153; GO:0043093; GO:0090529
COG1589	P94336	GO:0043093	GO:0005886; GO:0032153; GO:0043093; GO:0090529
COG1589	Q04ET1	GO:0043093	GO:0005886; GO:0032153; GO:0043093
COG1589	Q7VQI6	GO:0043093	GO:0005886; GO:0032153; GO:0043093; GO:0090529
COG1589	Q1IKZ6	GO:0043093	GO:0005886; GO:0032153; GO:0043093; GO:0090529
COG1589	Q8E9P9	GO:0043093	GO:0005886; GO:0032153; GO:0043093; GO:0090529
COG1589	F9UQC5	GO:0043093	GO:0005886; GO:0032153; GO:0043093
COG1589	P16655	GO:0043093	GO:0005886; GO:0030435; GO:0032153; GO:0043093
COG1589	Q89FV1	GO:0043093	GO:0005886; GO:0032153; GO:0043093; GO:0090529
COG1589	Q836V6	GO:0043093	GO:0005886; GO:0032153; GO:0043093
COG1589	Q83F15	GO:0043093	GO:0005886; GO:0032153; GO:0043093; GO:0090529
COG1589	Q5L0X5	GO:0043093	GO:0005886; GO:0032153; GO:0043093
COG1589	C1F454	GO:0043093	GO:0005886; GO:0032153; GO:0043093; GO:0090529
COG1589	Q748D9	GO:0043093	GO:0005886; GO:0032153; GO:0043093; GO:0090529
COG1589	Q9KPG9	GO:0043093	GO:0005886; GO:0032153; GO:0043093; GO:0090529
COG1589	A0R014	GO:0043093	GO:0005886; GO:0032153; GO:0043093; GO:0090529
COG1589	Q7VUQ6	GO:0043093	GO:0005886; GO:0032153; GO:0043093; GO:0090529
COG1589	Q68XB9	GO:0043093	GO:0005886; GO:0032153; GO:0043093; GO:0090529
COG1589	B1YIT6	GO:0043093	GO:0005886; GO:0032153; GO:0043093
COG1589	D2YW26	GO:0043093	GO:0005886; GO:0032153; GO:0043093; GO:0090529
COG1589	O30993	GO:0043093	GO:0005886; GO:0032153; GO:0043093; GO:0090529
COG1589	Q2RVU8	GO:0043093	GO:0005886; GO:0032153; GO:0043093; GO:0090529
COG1589	Q63QK0	GO:0043093	GO:0005886; GO:0032153; GO:0043093; GO:0090529
COG1589	Q97H88	GO:0043093	GO:0005886; GO:0032153; GO:0043093
COG1589	Q9CF93	GO:0043093	GO:0005886; GO:0032153; GO:0043093
COG1589	Q3J4L7	GO:0043093	GO:0005886; GO:0032153; GO:0043093; GO:0090529
COG1589	Q9ZDS5	GO:0043093	GO:0005886; GO:0032153; GO:0043093; GO:0090529
COG1589	Q03EY3	GO:0043093	GO:0005886; GO:0032153; GO:0043093
COG1589	Q2G991	GO:0043093	GO:0005886; GO:0032153; GO:0043093; GO:0090529
COG1589	Q28NP3	GO:0043093	GO:0005886; GO:0032153; GO:0043093; GO:0090529
COG1589	Q2S526	GO:0043093	GO:0005886; GO:0032153; GO:0043093; GO:0090529
COG1589	Q5E2Q2	GO:0043093	GO:0005886; GO:0032153; GO:0043093; GO:0090529
COG1589	Q4UKP2	GO:0043093	GO:0005886; GO:0032153; GO:0043093; GO:0090529
COG1589	A7GRN4	GO:0043093	GO:0005886; GO:0032153; GO:0043093
COG1589	B9M176	GO:0043093	GO:0005886; GO:0032153; GO:0043093; GO:0090529
COG1589	A1BAK9	GO:0043093	GO:0005886; GO:0032153; GO:0043093; GO:0090529
COG1589	Q2Y642	GO:0043093	GO:0005886; GO:0032153; GO:0043093; GO:0090529
COG1589	A9WG67	GO:0043093	GO:0005886; GO:0032153; GO:0043093; GO:0090529
COG1589	B8G5Y6	GO:0043093	GO:0005886; GO:0032153; GO:0043093; GO:0090529
COG1589	Q1RHX3	GO:0043093	GO:0005886; GO:0032153; GO:0043093; GO:0090529
COG1589	Q3A2H0	GO:0043093	GO:0005886; GO:0032153; GO:0043093; GO:0090529
COG1589	E0RGM4	GO:0043093	GO:0005886; GO:0032153; GO:0043093
COG1589	Q2S9Z5	GO:0043093	GO:0005886; GO:0032153; GO:0043093; GO:0090529
COG1589	C0ZGA2	GO:0043093	GO:0005886; GO:0032153; GO:0043093
COG1589	Q1GAT4	GO:0043093	GO:0005886; GO:0032153; GO:0043093
COG1589	F7ZDD2	GO:0043093	GO:0005886; GO:0032153; GO:0043093; GO:0090529
COG1589	Q0VRZ9	GO:0043093	GO:0005886; GO:0032153; GO:0043093; GO:0090529
COG1589	D3SD88	GO:0043093	GO:0005886; GO:0032153; GO:0043093; GO:0090529
COG1589	A8LS59	GO:0043093	GO:0005886; GO:0032153; GO:0043093; GO:0090529
COG1589	D6CRB4	GO:0043093	GO:0005886; GO:0032153; GO:0043093; GO:0090529
COG1589	D8JLE3	GO:0043093	GO:0005886; GO:0032153; GO:0043093; GO:0090529
COG1589	D6XTM9	GO:0043093	GO:0005886; GO:0032153; GO:0043093
COG1589	C6DZL0	GO:0043093	GO:0005886; GO:0032153; GO:0043093; GO:0090529
COG1589	B9EB52	GO:0043093	GO:0005886; GO:0032153; GO:0043093
COG1589	A8AW16	GO:0043093	GO:0005886; GO:0032153; GO:0043093
COG1589	F8CLT8	GO:0043093	GO:0005886; GO:0032153; GO:0043093; GO:0090529
COG1589	B3PCL7	GO:0043093	GO:0005886; GO:0032153; GO:0043093; GO:0090529
COG1589	F4FSX0	GO:0043093	GO:0005886; GO:0032153; GO:0043093
COG1589	D0MGK7	GO:0043093	GO:0005886; GO:0032153; GO:0043093; GO:0090529
COG1589	D3RVH9	GO:0043093	GO:0004435; GO:0005886; GO:0006629; GO:0032153; GO:0035556; GO:0043093; GO:0090529
COG1589	C6XMG3	GO:0043093	GO:0005886; GO:0032153; GO:0043093; GO:0090529
COG1589	Q7CGB1	GO:0043093	GO:0005886; GO:0032153; GO:0043093; GO:0090529
COG1589	F5WT83	GO:0043093	GO:0005886; GO:0032153; GO:0043093
COG1589	P45067	GO:0043093	GO:0005886; GO:0032153; GO:0043093; GO:0090529
COG1589	D7CEX8	GO:0043093	GO:0005886; GO:0032153; GO:0043093; GO:0090529
COG1589	D5T166	GO:0043093	GO:0005886; GO:0032153; GO:0043093
COG1589	P9WNA1	GO:0043093	GO:0005829; GO:0005886; GO:0032153; GO:0043093; GO:0090529
COG1589	P06136	GO:0043093; GO:0051301	GO:0000917; GO:0005886; GO:0016020; GO:0032153; GO:0042802; GO:0043093; GO:0051301; GO:1990586; GO:1990587
COG1589	F9ZZP5	GO:0043093	GO:0005886; GO:0032153; GO:0043093; GO:0090529
COG1589	F2I5T1	GO:0043093	GO:0005886; GO:0032153; GO:0043093
COG1589	Q2FZ91	GO:0043093	GO:0005886; GO:0032153; GO:0043093
COG1589	F2RI42	GO:0043093	GO:0005886; GO:0032153; GO:0043093; GO:0090529
COG1674	O86810	GO:0051301	GO:0003677; GO:0005524; GO:0005886; GO:0007059; GO:0051301
COG1674	Q81WP2	GO:0051301	GO:0003677; GO:0005524; GO:0005886; GO:0007059; GO:0051301
COG1674	Q9RNV1	GO:0051301	GO:0003677; GO:0005524; GO:0005886; GO:0007059; GO:0030435; GO:0051301
COG1674	Q88FS8	GO:0051301	GO:0003677; GO:0005524; GO:0005886; GO:0007059; GO:0051301
COG1674	Q9PDC9	GO:0051301	GO:0003677; GO:0005524; GO:0005886; GO:0007059; GO:0051301
COG1674	Q8Y7A3	GO:0051301	GO:0003677; GO:0005524; GO:0005886; GO:0007059; GO:0051301
COG1674	P64166	GO:0051301	GO:0003677; GO:0005524; GO:0005886; GO:0007059; GO:0051301
COG1674	P64167	GO:0051301	GO:0003677; GO:0005524; GO:0005886; GO:0007059; GO:0051301
COG1674	Q5HPR5	GO:0051301	GO:0003677; GO:0005524; GO:0005886; GO:0007059; GO:0051301
COG1674	Q8CMM5	GO:0051301	GO:0003677; GO:0005524; GO:0005886; GO:0007059; GO:0051301
COG1674	Q8U526	GO:0051301	GO:0003677; GO:0005524; GO:0005886; GO:0007059; GO:0051301
COG1674	Q8P993	GO:0051301	GO:0003677; GO:0005524; GO:0005886; GO:0007059; GO:0051301
COG1674	Q8PL00	GO:0051301	GO:0003677; GO:0005524; GO:0005886; GO:0007059; GO:0051301
COG1674	Q9A262	GO:0051301	GO:0003677; GO:0005524; GO:0005886; GO:0007059; GO:0051301
COG1674	Q0PA12	GO:0051301	GO:0003677; GO:0005524; GO:0005886; GO:0007059; GO:0051301
COG1674	Q8KBK0	GO:0051301	GO:0003677; GO:0005524; GO:0005886; GO:0007059; GO:0051301
COG1674	Q8FPC1	GO:0051301	GO:0003677; GO:0005524; GO:0005886; GO:0007059; GO:0051301
COG1674	Q8NP53	GO:0051301	GO:0003677; GO:0005524; GO:0005886; GO:0007059; GO:0051301
COG1674	Q8FJC7	GO:0051301	GO:0003677; GO:0005524; GO:0005886; GO:0007059; GO:0051301
COG1674	Q83MS8	GO:0051301	GO:0003677; GO:0005524; GO:0005886; GO:0007059; GO:0051301
COG1674	Q9Z3U1	GO:0051301	GO:0003677; GO:0005524; GO:0005886; GO:0007059; GO:0051301
COG1674	Q8DSX7	GO:0051301	GO:0003677; GO:0005524; GO:0005886; GO:0007059; GO:0051301
COG1674	Q8E418	GO:0051301	GO:0003677; GO:0005524; GO:0005886; GO:0007059; GO:0051301
COG1674	Q8EER3	GO:0051301	GO:0003677; GO:0005524; GO:0005886; GO:0007059; GO:0051301
COG1674	Q88V72	GO:0051301	GO:0003677; GO:0005524; GO:0005886; GO:0007059; GO:0051301
COG1674	Q8EQS7	GO:0051301	GO:0003677; GO:0005524; GO:0005886; GO:0007059; GO:0051301
COG1674	Q87ZS5	GO:0051301	GO:0003677; GO:0005524; GO:0005886; GO:0007059; GO:0051301
COG1674	Q87QP4	GO:0051301	GO:0003677; GO:0005524; GO:0005886; GO:0007059; GO:0051301
COG1674	C0SP86	GO:0051301	GO:0003677; GO:0005524; GO:0005737; GO:0007059; GO:0051301
COG1674	P21458	GO:0051301	GO:0003677; GO:0005524; GO:0005886; GO:0007059; GO:0030435; GO:0051301
COG1674	Q89WR2	GO:0051301	GO:0003677; GO:0005524; GO:0005886; GO:0007059; GO:0051301
COG1674	Q8YJB8	GO:0051301	GO:0003677; GO:0005524; GO:0005886; GO:0007059; GO:0051301
COG1674	P39920	GO:0051301	GO:0003677; GO:0005524; GO:0005886; GO:0007059; GO:0051301
COG1674	Q82K93	GO:0051301	GO:0003677; GO:0005524; GO:0005886; GO:0007059; GO:0051301
COG1674	Q9PLI7	GO:0051301	GO:0003677; GO:0005524; GO:0005886; GO:0007059; GO:0051301
COG1674	O83964	GO:0051301	GO:0003677; GO:0005524; GO:0005886; GO:0007059; GO:0051301
COG1674	Q84I33	GO:0051301	GO:0003677; GO:0005524; GO:0005886; GO:0007059; GO:0051301
COG1674	Q68VS6	GO:0051301	GO:0003677; GO:0005524; GO:0005886; GO:0007059; GO:0051301
COG1674	Q92L89	GO:0051301	GO:0003677; GO:0005524; GO:0005886; GO:0007059; GO:0051301
COG1674	Q98EH3	GO:0051301	GO:0003677; GO:0005524; GO:0005886; GO:0007059; GO:0051301
COG1674	Q8XRH0	GO:0051301	GO:0003677; GO:0005524; GO:0005886; GO:0007059; GO:0051301
COG1674	Q8XWX9	GO:0051301	GO:0003677; GO:0005524; GO:0005886; GO:0007059; GO:0051301
COG1674	Q9KA95	GO:0051301	GO:0003677; GO:0005524; GO:0005886; GO:0007059; GO:0051301
COG1674	Q97I41	GO:0051301	GO:0003677; GO:0005524; GO:0005886; GO:0007059; GO:0051301
COG1674	Q9CF25	GO:0051301	GO:0003677; GO:0005524; GO:0005886; GO:0007059; GO:0051301
COG1674	Q92BW9	GO:0051301	GO:0003677; GO:0005524; GO:0005886; GO:0007059; GO:0051301
COG1674	O05560	GO:0051301	GO:0003677; GO:0005524; GO:0005886; GO:0007059; GO:0051301
COG1674	Q9ZCD4	GO:0051301	GO:0003677; GO:0005524; GO:0005886; GO:0007059; GO:0051301
COG1674	Q8R5S4	GO:0051301	GO:0003677; GO:0005524; GO:0005886; GO:0007059; GO:0051301
COG1674	Q4UJY1	GO:0051301	GO:0003677; GO:0005524; GO:0005886; GO:0007059; GO:0051301
COG1674	Q1RK79	GO:0051301	GO:0003677; GO:0005524; GO:0005886; GO:0007059; GO:0051301
COG1674	A1VZM0	GO:0051301	GO:0003677; GO:0005524; GO:0005886; GO:0007059; GO:0051301
COG1674	A2RJB8	GO:0051301	GO:0003677; GO:0005524; GO:0005886; GO:0007059; GO:0051301
COG1674	Q8ZGC7	GO:0051301	GO:0003677; GO:0005524; GO:0005886; GO:0007059; GO:0051301
COG1674	P45264	GO:0051301	GO:0003677; GO:0005524; GO:0007059; GO:0051301
COG1674	P9WNA3		GO:0003677; GO:0005524; GO:0005829; GO:0005886; GO:0007059; GO:0009274; GO:0051301
COG1674	P46889	GO:0016020; GO:0043093	GO:0000917; GO:0000920; GO:0003677; GO:0005524; GO:0005886; GO:0006970; GO:0007059; GO:0009651; GO:0015616; GO:0016020; GO:0016887; GO:0032153; GO:0036121; GO:0042802; GO:0043085; GO:0043093; GO:0043565; GO:0045893; GO:0051301; GO:0071236; GO:1990586
COG1674	Q8X5H9	GO:0051301	GO:0003677; GO:0005524; GO:0005886; GO:0007059; GO:0051301
COG1674	Q9Z726	GO:0051301	GO:0003677; GO:0005524; GO:0005886; GO:0007059; GO:0051301
COG1674	O25722	GO:0051301	GO:0003677; GO:0005524; GO:0005886; GO:0007059; GO:0051301
COG1674	Q9ZM87	GO:0051301	GO:0003677; GO:0005524; GO:0005886; GO:0007059; GO:0051301
COG1674	Q8Z814	GO:0051301	GO:0003677; GO:0005524; GO:0005886; GO:0007059; GO:0051301
COG1674	O86810	GO:0051301	GO:0003677; GO:0005524; GO:0005886; GO:0007059; GO:0051301
COG1674	Q81WP2	GO:0051301	GO:0003677; GO:0005524; GO:0005886; GO:0007059; GO:0051301
COG1674	Q9RNV1	GO:0051301	GO:0003677; GO:0005524; GO:0005886; GO:0007059; GO:0030435; GO:0051301
COG1674	Q88FS8	GO:0051301	GO:0003677; GO:0005524; GO:0005886; GO:0007059; GO:0051301
COG1674	Q9PDC9	GO:0051301	GO:0003677; GO:0005524; GO:0005886; GO:0007059; GO:0051301
COG1674	Q8Y7A3	GO:0051301	GO:0003677; GO:0005524; GO:0005886; GO:0007059; GO:0051301
COG1674	P64166	GO:0051301	GO:0003677; GO:0005524; GO:0005886; GO:0007059; GO:0051301
COG1674	P64167	GO:0051301	GO:0003677; GO:0005524; GO:0005886; GO:0007059; GO:0051301
COG1674	Q5HPR5	GO:0051301	GO:0003677; GO:0005524; GO:0005886; GO:0007059; GO:0051301
COG1674	Q8CMM5	GO:0051301	GO:0003677; GO:0005524; GO:0005886; GO:0007059; GO:0051301
COG1674	Q8U526	GO:0051301	GO:0003677; GO:0005524; GO:0005886; GO:0007059; GO:0051301
COG1674	Q8P993	GO:0051301	GO:0003677; GO:0005524; GO:0005886; GO:0007059; GO:0051301
COG1674	Q8PL00	GO:0051301	GO:0003677; GO:0005524; GO:0005886; GO:0007059; GO:0051301
COG1674	Q9A262	GO:0051301	GO:0003677; GO:0005524; GO:0005886; GO:0007059; GO:0051301
COG1674	Q0PA12	GO:0051301	GO:0003677; GO:0005524; GO:0005886; GO:0007059; GO:0051301
COG1674	Q8KBK0	GO:0051301	GO:0003677; GO:0005524; GO:0005886; GO:0007059; GO:0051301
COG1674	Q8FPC1	GO:0051301	GO:0003677; GO:0005524; GO:0005886; GO:0007059; GO:0051301
COG1674	Q8NP53	GO:0051301	GO:0003677; GO:0005524; GO:0005886; GO:0007059; GO:0051301
COG1674	Q8FJC7	GO:0051301	GO:0003677; GO:0005524; GO:0005886; GO:0007059; GO:0051301
COG1674	Q83MS8	GO:0051301	GO:0003677; GO:0005524; GO:0005886; GO:0007059; GO:0051301
COG1674	Q9Z3U1	GO:0051301	GO:0003677; GO:0005524; GO:0005886; GO:0007059; GO:0051301
COG1674	Q8DSX7	GO:0051301	GO:0003677; GO:0005524; GO:0005886; GO:0007059; GO:0051301
COG1674	Q8E418	GO:0051301	GO:0003677; GO:0005524; GO:0005886; GO:0007059; GO:0051301
COG1674	Q8EER3	GO:0051301	GO:0003677; GO:0005524; GO:0005886; GO:0007059; GO:0051301
COG1674	Q88V72	GO:0051301	GO:0003677; GO:0005524; GO:0005886; GO:0007059; GO:0051301
COG1674	Q8EQS7	GO:0051301	GO:0003677; GO:0005524; GO:0005886; GO:0007059; GO:0051301
COG1674	Q87ZS5	GO:0051301	GO:0003677; GO:0005524; GO:0005886; GO:0007059; GO:0051301
COG1674	Q87QP4	GO:0051301	GO:0003677; GO:0005524; GO:0005886; GO:0007059; GO:0051301
COG1674	C0SP86	GO:0051301	GO:0003677; GO:0005524; GO:0005737; GO:0007059; GO:0051301
COG1674	P21458	GO:0051301	GO:0003677; GO:0005524; GO:0005886; GO:0007059; GO:0030435; GO:0051301
COG1674	Q89WR2	GO:0051301	GO:0003677; GO:0005524; GO:0005886; GO:0007059; GO:0051301
COG1674	Q8YJB8	GO:0051301	GO:0003677; GO:0005524; GO:0005886; GO:0007059; GO:0051301
COG1674	P39920	GO:0051301	GO:0003677; GO:0005524; GO:0005886; GO:0007059; GO:0051301
COG1674	Q82K93	GO:0051301	GO:0003677; GO:0005524; GO:0005886; GO:0007059; GO:0051301
COG1674	Q9PLI7	GO:0051301	GO:0003677; GO:0005524; GO:0005886; GO:0007059; GO:0051301
COG1674	O83964	GO:0051301	GO:0003677; GO:0005524; GO:0005886; GO:0007059; GO:0051301
COG1674	Q84I33	GO:0051301	GO:0003677; GO:0005524; GO:0005886; GO:0007059; GO:0051301
COG1674	Q68VS6	GO:0051301	GO:0003677; GO:0005524; GO:0005886; GO:0007059; GO:0051301
COG1674	Q92L89	GO:0051301	GO:0003677; GO:0005524; GO:0005886; GO:0007059; GO:0051301
COG1674	Q98EH3	GO:0051301	GO:0003677; GO:0005524; GO:0005886; GO:0007059; GO:0051301
COG1674	Q8XRH0	GO:0051301	GO:0003677; GO:0005524; GO:0005886; GO:0007059; GO:0051301
COG1674	Q8XWX9	GO:0051301	GO:0003677; GO:0005524; GO:0005886; GO:0007059; GO:0051301
COG1674	Q9KA95	GO:0051301	GO:0003677; GO:0005524; GO:0005886; GO:0007059; GO:0051301
COG1674	Q97I41	GO:0051301	GO:0003677; GO:0005524; GO:0005886; GO:0007059; GO:0051301
COG1674	Q9CF25	GO:0051301	GO:0003677; GO:0005524; GO:0005886; GO:0007059; GO:0051301
COG1674	Q92BW9	GO:0051301	GO:0003677; GO:0005524; GO:0005886; GO:0007059; GO:0051301
COG1674	O05560	GO:0051301	GO:0003677; GO:0005524; GO:0005886; GO:0007059; GO:0051301
COG1674	Q9ZCD4	GO:0051301	GO:0003677; GO:0005524; GO:0005886; GO:0007059; GO:0051301
COG1674	Q8R5S4	GO:0051301	GO:0003677; GO:0005524; GO:0005886; GO:0007059; GO:0051301
COG1674	Q4UJY1	GO:0051301	GO:0003677; GO:0005524; GO:0005886; GO:0007059; GO:0051301
COG1674	Q1RK79	GO:0051301	GO:0003677; GO:0005524; GO:0005886; GO:0007059; GO:0051301
COG1674	A1VZM0	GO:0051301	GO:0003677; GO:0005524; GO:0005886; GO:0007059; GO:0051301
COG1674	A2RJB8	GO:0051301	GO:0003677; GO:0005524; GO:0005886; GO:0007059; GO:0051301
COG1674	Q8ZGC7	GO:0051301	GO:0003677; GO:0005524; GO:0005886; GO:0007059; GO:0051301
COG1674	P45264	GO:0051301	GO:0003677; GO:0005524; GO:0007059; GO:0051301
COG1674	P9WNA3	GO:0051301	GO:0003677; GO:0005524; GO:0005829; GO:0005886; GO:0007059; GO:0009274; GO:0051301
COG1674	P46889	GO:0016020; GO:0043093	GO:0000917; GO:0000920; GO:0003677; GO:0005524; GO:0005886; GO:0006970; GO:0007059; GO:0009651; GO:0015616; GO:0016020; GO:0016887; GO:0032153; GO:0036121; GO:0042802; GO:0043085; GO:0043093; GO:0043565; GO:0045893; GO:0051301; GO:0071236; GO:1990586
COG1674	Q8X5H9	GO:0051301	GO:0003677; GO:0005524; GO:0005886; GO:0007059; GO:0051301
COG1674	Q9Z726	GO:0051301	GO:0003677; GO:0005524; GO:0005886; GO:0007059; GO:0051301
COG1674	O25722	GO:0051301	GO:0003677; GO:0005524; GO:0005886; GO:0007059; GO:0051301
COG1674	Q9ZM87	GO:0051301	GO:0003677; GO:0005524; GO:0005886; GO:0007059; GO:0051301
COG1674	Q8Z814	GO:0051301	GO:0003677; GO:0005524; GO:0005886; GO:0007059; GO:0051301
COG1684	P57186	GO:0006605	GO:0005886; GO:0006605; GO:0009425; GO:0044780
COG1684	Q45975	GO:0006605	GO:0005886; GO:0006605; GO:0009425; GO:0044780
COG1684	Q8KA35	GO:0006605	GO:0005886; GO:0006605; GO:0009425; GO:0044780
COG1684	P35537	GO:0006605	GO:0005886; GO:0006605; GO:0009425; GO:0044780; GO:0071978
COG1684	O67773	GO:0006605	GO:0005886; GO:0006605; GO:0009425; GO:0044780
COG1684	Q89AZ0	GO:0006605	GO:0005886; GO:0006605; GO:0009425; GO:0044780
COG1684	P74932	GO:0006605	GO:0005886; GO:0006605; GO:0009425; GO:0044780
COG1684	P33135	GO:0006605	GO:0005886; GO:0006605; GO:0006935; GO:0009288; GO:0030254; GO:0030257; GO:0044780; GO:0071973; GO:0120102
COG1684	P57186	GO:0006605	GO:0005886; GO:0006605; GO:0009425; GO:0044780
COG1684	Q45975	GO:0006605	GO:0005886; GO:0006605; GO:0009425; GO:0044780
COG1684	Q8KA35	GO:0006605	GO:0005886; GO:0006605; GO:0009425; GO:0044780
COG1684	P35537	GO:0006605	GO:0005886; GO:0006605; GO:0009425; GO:0044780; GO:0071978
COG1684	O67773	GO:0006605	GO:0005886; GO:0006605; GO:0009425; GO:0044780
COG1684	Q89AZ0	GO:0006605	GO:0005886; GO:0006605; GO:0009425; GO:0044780
COG1684	P74932	GO:0006605	GO:0005886; GO:0006605; GO:0009425; GO:0044780
COG1684	P33135	GO:0006605	GO:0005886; GO:0006605; GO:0006935; GO:0009288; GO:0030254; GO:0030257; GO:0044780; GO:0071973; GO:0120102
COG2233	P0AGM7	GO:0016020	GO:0005886; GO:0015210; GO:0015505; GO:0015857; GO:0016020; GO:0098721
COG2233	P0AGM7	GO:0016020	GO:0005886; GO:0015210; GO:0015505; GO:0015857; GO:0016020; GO:0098721
COG2519	P39367	GO:0016020	GO:0008168; GO:0016020
COG2519	P39367	GO:0016020	GO:0008168; GO:0016020
COG2868	P47475	GO:0016020	GO:0016020
COG2868	P47475	GO:0016020	GO:0016020
COG2894	P0AEZ3	GO:0051301	GO:0000917; GO:0005524; GO:0005829; GO:0005886; GO:0007059; GO:0009898; GO:0016887; GO:0042802; GO:0051301; GO:0051782; GO:0060187
COG2894	P0AEZ3	GO:0051301	GO:0000917; GO:0005524; GO:0005829; GO:0005886; GO:0007059; GO:0009898; GO:0016887; GO:0042802; GO:0051301; GO:0051782; GO:0060187
COG3599	Q81SR3	GO:0051301	GO:0005737; GO:0007049; GO:0008360; GO:0051301
COG3599	Q8Y614	GO:0051301	GO:0005737; GO:0007049; GO:0008360; GO:0051301
COG3599	Q97SI9	GO:0051301	GO:0005737; GO:0007049; GO:0008360; GO:0051301
COG3599	Q8DR57	GO:0051301	GO:0005737; GO:0007049; GO:0008360; GO:0051301
COG3599	Q5HP97	GO:0051301	GO:0005737; GO:0007049; GO:0008360; GO:0051301
COG3599	Q8CSJ3	GO:0051301	GO:0005737; GO:0007049; GO:0008360; GO:0051301
COG3599	Q8DVL1	GO:0051301	GO:0005737; GO:0007049; GO:0008360; GO:0051301
COG3599	Q8E766	GO:0051301	GO:0005737; GO:0007049; GO:0008360; GO:0051301
COG3599	B9DV61	GO:0051301	GO:0005737; GO:0007049; GO:0008360; GO:0051301
COG3599	Q88W95	GO:0051301	GO:0005737; GO:0007049; GO:0008360; GO:0051301
COG3599	Q8EQF0	GO:0051301	GO:0005737; GO:0007049; GO:0008360; GO:0051301
COG3599	P0CI74	GO:0051301	GO:0005737; GO:0007049; GO:0008360; GO:0051301
COG3599	Q5KZR0	GO:0051301	GO:0005737; GO:0007049; GO:0008360; GO:0051301
COG3599	A0R006	GO:0051301	GO:0005737; GO:0007049; GO:0008360; GO:0051301
COG3599	Q5M646	GO:0051301	GO:0005737; GO:0007049; GO:0008360; GO:0051301
COG3599	Q9KC05	GO:0051301	GO:0005737; GO:0007049; GO:0008360; GO:0051301
COG3599	Q92AC0	GO:0051301	GO:0005737; GO:0007049; GO:0008360; GO:0051301
COG3599	P46815	GO:0051301	GO:0005737; GO:0007049; GO:0008360; GO:0051301
COG3599	Q03FN0	GO:0051301	GO:0005737; GO:0007049; GO:0008360; GO:0051301
COG3599	Q65I80	GO:0051301	GO:0005737; GO:0007049; GO:0008360; GO:0051301
COG3599	Q4L6F0	GO:0051301	GO:0005737; GO:0007049; GO:0008360; GO:0051301
COG3599	Q38X59	GO:0051301	GO:0005737; GO:0007049; GO:0008360; GO:0051301
COG3599	A9VMG8	GO:0051301	GO:0005737; GO:0007049; GO:0008360; GO:0051301
COG3599	A7GN95	GO:0051301	GO:0005737; GO:0007049; GO:0008360; GO:0051301
COG3599	A8FEF4	GO:0051301	GO:0005737; GO:0007049; GO:0008360; GO:0051301
COG3599	Q04M95	GO:0051301	GO:0005737; GO:0007049; GO:0008360; GO:0051301
COG3599	A0AJZ3	GO:0051301	GO:0005737; GO:0007049; GO:0008360; GO:0051301
COG3599	Q03S32	GO:0051301	GO:0005737; GO:0007049; GO:0008360; GO:0051301
COG3599	A3CPY3	GO:0051301	GO:0005737; GO:0007049; GO:0008360; GO:0051301
COG3599	A4VTE5	GO:0051301	GO:0005737; GO:0007049; GO:0008360; GO:0051301
COG3599	A4IN56	GO:0051301	GO:0005737; GO:0007049; GO:0008360; GO:0051301
COG3599	A8AVU5	GO:0051301	GO:0005737; GO:0007049; GO:0008360; GO:0051301
COG3599	A5VK11	GO:0051301	GO:0005737; GO:0007049; GO:0008360; GO:0051301
COG3599	Q5WGF5	GO:0051301	GO:0005737; GO:0007049; GO:0008360; GO:0051301
COG3599	P9WMU1	GO:0051301	GO:0005737; GO:0005886; GO:0007049; GO:0008360; GO:0009273; GO:0009274; GO:0040009; GO:0050821; GO:0051301; GO:0060187
COG3599	Q2FYI5	GO:0051301	GO:0005737; GO:0007049; GO:0008360; GO:0051301
COG3599	Q81SR3	GO:0051301	GO:0005737; GO:0007049; GO:0008360; GO:0051301
COG3599	Q8Y614	GO:0051301	GO:0005737; GO:0007049; GO:0008360; GO:0051301
COG3599	Q97SI9	GO:0051301	GO:0005737; GO:0007049; GO:0008360; GO:0051301
COG3599	Q8DR57	GO:0051301	GO:0005737; GO:0007049; GO:0008360; GO:0051301
COG3599	Q5HP97	GO:0051301	GO:0005737; GO:0007049; GO:0008360; GO:0051301
COG3599	Q8CSJ3	GO:0051301	GO:0005737; GO:0007049; GO:0008360; GO:0051301
COG3599	Q8DVL1	GO:0051301	GO:0005737; GO:0007049; GO:0008360; GO:0051301
COG3599	Q8E766	GO:0051301	GO:0005737; GO:0007049; GO:0008360; GO:0051301
COG3599	B9DV61	GO:0051301	GO:0005737; GO:0007049; GO:0008360; GO:0051301
COG3599	Q88W95	GO:0051301	GO:0005737; GO:0007049; GO:0008360; GO:0051301
COG3599	Q8EQF0	GO:0051301	GO:0005737; GO:0007049; GO:0008360; GO:0051301
COG3599	P0CI74	GO:0051301	GO:0005737; GO:0007049; GO:0008360; GO:0051301
COG3599	Q5KZR0	GO:0051301	GO:0005737; GO:0007049; GO:0008360; GO:0051301
COG3599	A0R006	GO:0051301	GO:0005737; GO:0007049; GO:0008360; GO:0051301
COG3599	Q5M646	GO:0051301	GO:0005737; GO:0007049; GO:0008360; GO:0051301
COG3599	Q9KC05	GO:0051301	GO:0005737; GO:0007049; GO:0008360; GO:0051301
COG3599	Q92AC0	GO:0051301	GO:0005737; GO:0007049; GO:0008360; GO:0051301
COG3599	P46815	GO:0051301	GO:0005737; GO:0007049; GO:0008360; GO:0051301
COG3599	Q03FN0	GO:0051301	GO:0005737; GO:0007049; GO:0008360; GO:0051301
COG3599	Q65I80	GO:0051301	GO:0005737; GO:0007049; GO:0008360; GO:0051301
COG3599	Q4L6F0	GO:0051301	GO:0005737; GO:0007049; GO:0008360; GO:0051301
COG3599	Q38X59	GO:0051301	GO:0005737; GO:0007049; GO:0008360; GO:0051301
COG3599	A9VMG8	GO:0051301	GO:0005737; GO:0007049; GO:0008360; GO:0051301
COG3599	A7GN95	GO:0051301	GO:0005737; GO:0007049; GO:0008360; GO:0051301
COG3599	A8FEF4	GO:0051301	GO:0005737; GO:0007049; GO:0008360; GO:0051301
COG3599	Q04M95	GO:0051301	GO:0005737; GO:0007049; GO:0008360; GO:0051301
COG3599	A0AJZ3	GO:0051301	GO:0005737; GO:0007049; GO:0008360; GO:0051301
COG3599	Q03S32	GO:0051301	GO:0005737; GO:0007049; GO:0008360; GO:0051301
COG3599	A3CPY3	GO:0051301	GO:0005737; GO:0007049; GO:0008360; GO:0051301
COG3599	A4VTE5	GO:0051301	GO:0005737; GO:0007049; GO:0008360; GO:0051301
COG3599	A4IN56	GO:0051301	GO:0005737; GO:0007049; GO:0008360; GO:0051301
COG3599	A8AVU5	GO:0051301	GO:0005737; GO:0007049; GO:0008360; GO:0051301
COG3599	A5VK11	GO:0051301	GO:0005737; GO:0007049; GO:0008360; GO:0051301
COG3599	Q5WGF5	GO:0051301	GO:0005737; GO:0007049; GO:0008360; GO:0051301
COG3599	P9WMU1	GO:0051301	GO:0005737; GO:0005886; GO:0007049; GO:0008360; GO:0009273; GO:0009274; GO:0040009; GO:0050821; GO:0051301; GO:0060187
COG3599	Q2FYI5	GO:0051301	GO:0005737; GO:0007049; GO:0008360; GO:0051301
COG3808	Q9S5X0	GO:0016020	GO:0000287; GO:0004427; GO:0005509; GO:0005886; GO:0009678; GO:0015081; GO:0016020; GO:0030955; GO:0035725; GO:0042803
COG3808	Q9S5X0	GO:0016020	GO:0000287; GO:0004427; GO:0005509; GO:0005886; GO:0009678; GO:0015081; GO:0016020; GO:0030955; GO:0035725; GO:0042803
COG4263	Q89XJ6	GO:0016020	GO:0004129; GO:0005507; GO:0005509; GO:0016020; GO:0019333; GO:0042597; GO:0050304
COG4263	Q8YBC6	GO:0016020	GO:0004129; GO:0005507; GO:0005509; GO:0016020; GO:0019333; GO:0042597; GO:0050304
COG4263	Q8XQB8	GO:0016020	GO:0004129; GO:0005507; GO:0005509; GO:0016020; GO:0019333; GO:0042597; GO:0050304
COG4263	P19573	GO:0016020	GO:0004129; GO:0005507; GO:0005509; GO:0015677; GO:0016020; GO:0019333; GO:0042597; GO:0050304
COG4263	Q59105	GO:0016020	GO:0004129; GO:0005507; GO:0005509; GO:0016020; GO:0019333; GO:0042597; GO:0050304
COG4263	Q89XJ6	GO:0016020	GO:0004129; GO:0005507; GO:0005509; GO:0016020; GO:0019333; GO:0042597; GO:0050304
COG4263	Q8YBC6	GO:0016020	GO:0004129; GO:0005507; GO:0005509; GO:0016020; GO:0019333; GO:0042597; GO:0050304
COG4263	Q8XQB8	GO:0016020	GO:0004129; GO:0005507; GO:0005509; GO:0016020; GO:0019333; GO:0042597; GO:0050304
COG4263	P19573	GO:0016020	GO:0004129; GO:0005507; GO:0005509; GO:0015677; GO:0016020; GO:0019333; GO:0042597; GO:0050304
COG4263	Q59105	GO:0016020	GO:0004129; GO:0005507; GO:0005509; GO:0016020; GO:0019333; GO:0042597; GO:0050304
COG5009	Q07259	GO:0016020	GO:0005576; GO:0008360; GO:0009252; GO:0016020; GO:0016740; GO:0071555
COG5009	Q07259	GO:0016020;	GO:0005576; GO:0008360; GO:0009252; GO:0016020; GO:0016740; GO:0071555
