# Supplementary material for: Evolution of Cellular Organization Along the First Branches of the Tree of Life
Source: J Mol Evol. 2024 Jul 17;92(5):618–23. doi: 10.1007/s00239-024-10188-7 (PMC11458647; doi:10.1007/s00239-024-10188-7)
Supplement: Supplementary file 2 — Supplementary file2 (XLSX 10 KB) [file 239_2024_10188_MOESM2_ESM.xlsx]

## Sheet: Sheet1
LUCA
Parent Terms	Dirct Child Terms
GO:0005215 transporter activity	GO:0022857 transmembrane transporter activity
GO:0006886 intracellular protein transport	GO:0006605 protein targeting
GO:0009987 cellular process	GO:0007049 cell cycle; GO:0007154 cell communication; GO:0007165 signal transduction; GO:0008283 cell population proliferation; GO:0044237 cellular metabolic process; GO:0048870 cell motility; GO:0051301 cell division; GO:0051641 cellular localization; GO:0051716 cellular response to stimulus; GO:0055085 transmembrane transport; GO:0071554 cell wall organization or biogenesis; GO:0071840 cellular…
GO:0055085 transmembrane transport	GO:0022857 transmembrane transporter activity; GO:0034219 carbohydrate transmembrane transport; GO:0034220 monoatomic ion transmembrane transport; GO:0098660 inorganic ion transmembrane transport; GO:0098739 import across plasma membrane; GO:1903825 organic acid transmembrane transport
GO:0098657 import into cell	GO:0089718 amino acid import across plasma membrane
LACA
Parent Terms	Dirct Child Terms
GO:0000003 reproduction	GO:0019954 asexual reproduction; GO:0022414 reproductive process; GO:0032505 reproduction of a single-celled organism
GO:0000910 cytokinesis	GO:0032506 cytokinetic process; GO:0043093 FtsZ-dependent cytokinesis
GO:0005215 transporter activity	GO:0022857 transmembrane transporter activity; GO:0140318 protein transporter activity
GO:0005856 cytoskeleton	GO:0015630 microtubule cytoskeleton; GO:0099513 polymeric cytoskeletal fiber;
GO:0006886 intracellular protein transport	GO:0006605 protein targeting; GO:0065002 intracellular protein transmembrane transport
GO:0007010 cytoskeleton organization	GO:0032185 septin cytoskeleton organization
GO:0009987 cellular process	GO:0007017 microtubule-based process; GO:0007049 cell cycle; GO:0022402 cell cycle process; GO:0044237 cellular metabolic process; GO:0048869 cellular developmental process; GO:0051301 cell division; GO:0051641 cellular localization; GO:0051716 cellular response to stimulus; GO:0055085 transmembrane transport; GO:0071554 cell wall organization or biogenesis; GO:0071840 cellular component organiza…
GO:0019954 asexual reproduction	GO:0043093 FtsZ-dependent cytokinesis
GO:0022402 cell cycle process	GO:0000910 cytokinesis; GO:0032506 cytokinetic process
GO:0022414 reproductive process	GO:0043093 FtsZ-dependent cytokinesis
GO:0032505 reproduction of a single-celled organism	GO:0043093 FtsZ-dependent cytokinesis
GO:0055085 transmembrane transport	GO:0006855 xenobiotic transmembrane transport; GO:0015904 tetracycline transmembrane transport; GO:0022857 transmembrane transporter activity; GO:0034220 monoatomic ion transmembrane transport; GO:0045117 azole transmembrane transport; GO:0046618 xenobiotic export from cell; GO:0071806 protein transmembrane transport; GO:0072530 purine-containing compound transmembrane transport; GO:0098660 inorg…
GO:0061024 membrane organization	GO:0051205 protein insertion into membrane
GO:0098657 import into cell	GO:0140361 cyclic-GMP-AMP transmembrane import across plasma membrane
LBCA
Parent Terms	Dirct Child Terms
GO:0000003 reproduction	GO:0019954 asexual reproduction; GO:0022414 reproductive process; GO:0032505 reproduction of a single-celled organism;
GO:0000910 cytokinesis	GO:0032506 cytokinetic process; GO:0043093 FtsZ-dependent cytokinesis
GO:0005215 transporter activity	GO:0022857 transmembrane transporter activity; GO:0140318 protein transporter activity
GO:0005856 cytoskeleton	GO:0015630 microtubule cytoskeleton; GO:0099513 polymeric cytoskeletal fiber
GO:0006886 intracellular protein transport	GO:0006605 protein targeting; GO:0065002 intracellular protein transmembrane transport
GO:0007010 cytoskeleton organization	GO:0032185 septin cytoskeleton organization
GO:0009987 cellular process	GO:0000920 septum digestion after cytokinesis; GO:0001906 cell killing; GO:0007017 microtubule-based process; GO:0007049 cell cycle; GO:0007154 cell communication; GO:0008283 cell population proliferation; GO:0009292 horizontal gene transfer; GO:0019835 cytolysis; GO:0022402 cell cycle process; GO:0044237 cellular metabolic process; GO:0048870 cell motility; GO:0051301 cell division; GO:0051641 c…
GO:0019954 asexual reproduction	GO:0043093 FtsZ-dependent cytokinesis
GO:0022402 cell cycle process	GO:0000910 cytokinesis; GO:0007059 chromosome segregation; GO:0032506 cytokinetic process
GO:0022414 reproductive process	GO:0043093 FtsZ-dependent cytokinesis
GO:0032505 reproduction of a single-celled organism	GO:0043093 FtsZ-dependent cytokinesis
GO:0032940 secretion by cell	GO:0009306 protein secretion
GO:0055085 transmembrane transport	GO:0022857 transmembrane transporter activity; GO:0034220 monoatomic ion transmembrane transport; GO:0035672 oligopeptide transmembrane transport; GO:0071806 protein transmembrane transport; GO:0072531 pyrimidine-containing compound transmembrane transport; GO:0098660 inorganic ion transmembrane transport; GO:0098739 import across plasma membrane; GO:1903825 organic acid transmembrane transport
GO:0061024 membrane organization	GO:0051205 protein insertion into membrane
GO:0098657 import into cell	GO:0089718 amino acid import across plasma membrane; GO:0098721 uracil import across plasma membrane; GO:0099587 inorganic ion import across plasma membrane;
